# Supplementary material for: Resistance Gene-Guided Discovery of a Fungal Spirotetramate as an Acetolactate Synthase Inhibitor
Source: J Am Chem Soc. 2025 Oct 28;147(45):42100–9. doi: 10.1021/jacs.5c16272 (PMC12616698; doi:10.1021/jacs.5c16272)
Supplement: Supplementary file 3 [file ja5c16272_si_003.xlsx]

## Sheet: Data S2
Assembly Accession	Organism Name
GCA_011316235.1	[Humicola] grisea var. thermoidea
GCA_018873225.1	[Phialemoniopsis] sp. UDSM-2020
GCA_000825705.1	[Torrubiella] hemipterigena
GCF_010015735.1	Aaosphaeria arxii CBS 175.79
GCA_022813625.1	Aaosphaeria pasadenensis
GCA_022814355.1	Acarospora aff. strigata
GCA_025617375.2	Acarospora socialis
GCA_014904845.1	Acephala macrosclerotiorum
GCA_031001845.1	Achaetomiella virescens
GCA_033296875.1	Achaetomium macrosporum
GCA_000222935.2	Aciculosporium take MAFF-241224
GCA_019670975.1	Acidiella bohemica
GCA_003545705.1	Acidomyces sp. 'richmondensis'
GCA_021347865.1	Acremonium sp. CBMAI 1973
GCA_020087035.1	Acremonium sp. FKII-L8-BK-P5
GCA_028476805.1	Acrocalymma vagum
GCA_033807595.1	Acrodontium crateriforme
GCA_004216415.1	Aeminium ludgeri
GCA_022814335.1	Agyrium rufum
GCA_030783385.1	Akanthomyces dipterigenus
GCA_001636795.1	Akanthomyces lecanii RCEF 1005
GCF_028009165.1	Akanthomyces muscarius
GCA_020081605.1	Albifimbria verrucaria
GCA_001600555.1	Albophoma yamanashiensis
GCA_905337325.1	Alectoria fallacina
GCA_009733775.1	Alectoria sarmentosa
GCA_024752435.1	Allantophomopsis cytisporea
GCA_024752465.1	Allantophomopsis lycopodina
GCF_001642055.1	Alternaria alternata
GCA_022814545.1	Alternaria angustiovoidea
GCF_004154835.1	Alternaria arborescens
GCF_024043155.1	Alternaria arbusti
GCF_907166805.1	Alternaria atra
GCA_004936725.1	Alternaria brassicae
GCA_002796735.1	Alternaria brassicicola
GCF_013036055.1	Alternaria burnsii
GCA_020284155.1	Alternaria cf. alternata
GCF_024043145.1	Alternaria conjuncta
GCA_001950455.1	Alternaria consortialis
GCA_025504955.1	Alternaria dauci
GCF_023757985.1	Alternaria ethzedia
GCA_004156025.2	Alternaria gaisen
GCA_009289805.1	Alternaria gansuensis
GCF_023758085.1	Alternaria hordeiaustralica
GCF_024043165.1	Alternaria incomplexa
GCF_024043175.1	Alternaria infectoria
GCA_019059555.1	Alternaria longipes
GCF_023757995.1	Alternaria metachromatica
GCF_023758075.1	Alternaria novae-zelandiae
GCA_019702505.1	Alternaria panax
GCA_029783965.1	Alternaria porri
GCF_024291825.1	Alternaria postmessia
GCF_020736505.1	Alternaria rosae
GCA_002952155.1	Alternaria solani
GCA_024321975.1	Alternaria sp. 'sect. Undifilum'
GCA_023758125.1	Alternaria sp. Ai002NY15
GCA_023758005.1	Alternaria sp. BMP 0032
GCA_023758145.1	Alternaria sp. BMP 2799
GCA_023621305.1	Alternaria sp. M3903
GCA_023621335.1	Alternaria sp. M3908
GCA_003574525.1	Alternaria sp. MG1
GCA_023621325.1	Alternaria sp. S3601
GCA_024606205.1	Alternaria sp. SPS-2
GCA_004156035.1	Alternaria tenuissima
GCF_023758025.1	Alternaria triticimaculans
GCA_022609215.1	Alternaria triticina
GCF_023758065.1	Alternaria ventricosa
GCF_023758015.1	Alternaria viburni
GCA_026054675.1	Alyxoria varia
GCA_001430945.1	Amauroascus niger
GCA_001430935.1	Amauroascus verrucosus
GCA_030294605.1	Ambrosiella beaveri
GCA_017139545.1	Ambrosiella cleistominuta
GCA_002778035.1	Ambrosiella xylebori
GCA_004802645.1	Amesia nigricolor
GCA_010015725.1	Amniculicola lignicola CBS 123094
GCF_003019875.1	Amorphotheca resinae ATCC 22711
GCA_018398575.1	Ampelomyces quisqualis
GCA_004123355.1	Amphirosellinia nigrospora
GCA_019669835.1	Amylocarpus encephaloides
GCA_022836615.1	Annulohypoxylon bovei var. microspora
GCF_022496945.1	Annulohypoxylon maeteangense
GCA_022695765.1	Annulohypoxylon moriforme
GCA_022496965.1	Annulohypoxylon nitens
GCA_003314315.1	Annulohypoxylon stygium
GCF_022578515.1	Annulohypoxylon truncatum
GCA_010623925.1	Antarctomyces pellizariae
GCA_015345905.1	Aotearoamyces nothofagi
GCA_014839905.1	Aphanoascus verrucosus
GCA_029218145.1	Aphanocladium album
GCA_030549205.1	Apiosordaria backusii
GCA_006508115.1	Apiospora malaysiana
GCA_019976485.1	Apiospora pterosperma
GCA_022605435.1	Apiospora rasikravindrae
GCA_019000065.1	Apiospora saccharicola
GCF_010093885.1	Aplosporella prunicola CBS 121167
GCA_033439685.1	Apodospora peruviana
GCA_003415625.1	Aquanectria penicillioides
GCA_949709995.1	Arachnomyces peruvianus
GCA_003988855.1	Arachnopeziza araneosa
GCA_002989075.1	Arthonia radiata
GCA_006503535.1	Arthrinium phaeospermum
GCA_022414665.1	Arthrinium puccinioides
GCA_017163955.1	Arthrinium sp. KUC21332
GCA_012184315.1	Arthrobotrys entomopaga
GCA_004000055.1	Arthrobotrys flagrans
GCA_003614865.1	Arthrocladium fulminans
GCA_030411455.1	Arthroderma sp. MBC 290
GCA_032351835.1	Arthroderma sp. MBC 293
GCA_030789285.1	Arthroderma sp. MBC 929
GCA_030789025.1	Arthroderma sp. MBC 961
GCF_011692745.1	Arthroderma uncinatum
GCA_003415645.1	Articulospora tetracladia
GCA_030780645.1	Aschersonia sp. MBC 508
GCA_030780945.1	Aschersonia sp. MBC 593
GCA_030781625.1	Aschersonia sp. MBC 610
GCA_030781705.1	Aschersonia sp. MBC 612
GCA_030782805.1	Aschersonia sp. MBC 622
GCA_030783285.1	Aschersonia sp. MBC 710
GCA_030783925.1	Aschersonia sp. MBC 735
GCA_030785145.1	Aschersonia sp. MBC 819
GCA_030787035.1	Aschersonia sp. MBC 877
GCA_003788565.2	Ascobolus immersus RN42
GCA_027946445.1	Ascochyta clinopodiicola
GCA_004335285.1	Ascochyta fabae
GCA_026119515.1	Ascochyta koolunga
GCA_004011705.1	Ascochyta lentis
GCA_026119825.1	Ascochyta pisi
GCF_004011695.2	Ascochyta rabiei
GCA_004335155.1	Ascochyta viciae
GCA_004335205.1	Ascochyta viciae-villosae
GCA_000328965.1	Ascocoryne sarcoides NRRL 50072
GCA_004786065.1	Ascodesmis nigricans
GCA_027569015.1	Ascodesmis sphaerospora
GCA_024244165.1	Ascosphaera acerosa
GCA_024244195.1	Ascosphaera aggregata
GCA_001636715.1	Ascosphaera apis ARSEF 7405
GCA_024244595.1	Ascosphaera atra
GCA_024244615.1	Ascosphaera pollenicola
GCA_029299965.1	Aspergillaceae sp.
GCA_023626435.1	Aspergillaceae sp. M1327
GCA_023626575.1	Aspergillaceae sp. PF1803
GCA_023626355.1	Aspergillaceae sp. S1602
GCA_023626415.1	Aspergillaceae sp. S1701
GCF_003184765.1	Aspergillus aculeatinus CBS 121060
GCF_001890905.1	Aspergillus aculeatus ATCC 16872
GCA_001931935.1	Aspergillus aff. floccosus IMV 01167
GCF_023601865.1	Aspergillus affinis
GCF_009176365.1	Aspergillus alliaceus
GCA_023624915.1	Aspergillus amoenus
GCA_027569315.1	Aspergillus amstelodami
GCA_009193545.1	Aspergillus arachidicola
GCA_027569075.1	Aspergillus asperescens
GCA_009193465.1	Aspergillus avenaceus
GCA_003850985.1	Aspergillus awamori
GCA_027569055.1	Aspergillus baeticus
GCA_009193595.1	Aspergillus bertholletiae
GCA_027569045.1	Aspergillus biplanus
GCF_001792695.1	Aspergillus bombycis
GCA_001889945.1	Aspergillus brasiliensis CBS 101740
GCA_027569665.1	Aspergillus bridgeri
GCF_003184695.1	Aspergillus brunneoviolaceus CBS 621.78
GCA_020284055.1	Aspergillus brunneus
GCA_013421405.2	Aspergillus burnettii
GCF_009193585.1	Aspergillus caelatus
GCA_001511075.1	Aspergillus calidoustus
GCF_002847485.1	Aspergillus campestris IBT 28561
GCF_002847045.1	Aspergillus candidus
GCA_001990825.1	Aspergillus carbonarius ITEM 5010
GCA_025688815.1	Aspergillus carlsbadensis
GCA_027569065.1	Aspergillus cavernicola
GCA_004769165.1	Aspergillus cejpii
GCF_016861735.1	Aspergillus chevalieri
GCF_000002715.2	Aspergillus clavatus NRRL 1
GCA_027569095.1	Aspergillus conjunctus
GCA_009193565.1	Aspergillus coremiiformis
GCF_003184835.1	Aspergillus costaricaensis CBS 115574
GCA_021436935.1	Aspergillus creber
GCA_026770215.1	Aspergillus cristatus
GCA_019828945.1	Aspergillus croceus
GCA_027569695.1	Aspergillus cvjetkovicii
GCA_027569885.1	Aspergillus diversus
GCA_025688805.1	Aspergillus egyptiacus
GCA_016097275.1	Aspergillus elegans
GCA_003184645.1	Aspergillus ellipticus CBS 707.79
GCF_003184535.1	Aspergillus eucalypticola CBS 122712
GCA_016413765.1	Aspergillus felis
GCF_003184825.1	Aspergillus fijiensis CBS 313.89
GCF_000149645.3	Aspergillus fischeri NRRL 181
GCF_014117465.1	Aspergillus flavus NRRL3357
GCA_012184565.1	Aspergillus floridensis
GCA_027569115.1	Aspergillus fructus
GCA_012656285.1	Aspergillus fumigatiaffinis
GCF_000002655.1	Aspergillus fumigatus Af293
GCA_027569145.1	Aspergillus funiculosus
GCF_001890805.1	Aspergillus glaucus CBS 516.65
GCA_027569155.1	Aspergillus haitiensis
GCA_001696595.2	Aspergillus hancockii
GCF_003184545.1	Aspergillus heteromorphus CBS 117.55
GCA_014281905.1	Aspergillus hiratsukae
GCF_003184865.1	Aspergillus homomorphus CBS 101889
GCA_032158085.1	Aspergillus hortae
GCF_003184845.1	Aspergillus ibericus CBS 121593
GCA_003719405.1	Aspergillus incahuasiensis
GCA_003184685.1	Aspergillus indologenus CBS 114.80
GCA_027569185.1	Aspergillus intermedius
GCF_003184785.1	Aspergillus japonicus CBS 114.51
GCA_021437015.1	Aspergillus jensenii
GCA_027569205.1	Aspergillus kassunensis
GCA_013306195.1	Aspergillus latus
GCF_010724455.1	Aspergillus lentulus
GCA_009176345.1	Aspergillus leporis
GCF_016861625.1	Aspergillus luchuensis
GCF_016097325.1	Aspergillus melleus
GCA_028505775.1	Aspergillus minisclerotigenes
GCA_020826735.1	Aspergillus montevidensis
GCF_003369625.1	Aspergillus mulundensis
GCA_015844325.1	Aspergillus nanangensis
GCF_003184625.1	Aspergillus neoniger CBS 115656
GCA_023619815.1	Aspergillus neotritici
GCF_000011425.1	Aspergillus nidulans FGSC A4
GCF_000002855.4	Aspergillus niger
GCF_001204775.2	Aspergillus nomiae NRRL 13137
GCF_002847465.1	Aspergillus novofumigatus IBT 16806
GCA_009176405.1	Aspergillus novoparasiticus
GCF_002846915.1	Aspergillus ochraceoroseus IBT 24754
GCA_004849945.1	Aspergillus ochraceus
GCA_014250555.1	Aspergillus oerlinghausenensis
GCA_003719415.1	Aspergillus olivimuriae
GCF_000184455.2	Aspergillus oryzae RIB40
GCA_025592935.1	Aspergillus ostianus
GCA_027569225.1	Aspergillus panamensis
GCA_028505765.1	Aspergillus parasiticus
GCA_002215965.1	Aspergillus persii
GCA_003344505.1	Aspergillus phoenicis ATCC 13157
GCF_003184755.1	Aspergillus piperis CBS 112811
GCA_021436995.1	Aspergillus protuberus
GCA_009193665.1	Aspergillus pseudocaelatus
GCA_022813405.1	Aspergillus pseudoglaucus
GCF_009193645.1	Aspergillus pseudonomiae
GCF_009193445.1	Aspergillus pseudotamarii
GCA_002927005.1	Aspergillus pseudoterreus
GCF_018340605.1	Aspergillus pseudoviridinutans
GCF_016861865.1	Aspergillus puulaauensis
GCA_022814375.1	Aspergillus quadricinctus
GCA_013305525.1	Aspergillus quadrilineatus
GCA_000986645.1	Aspergillus rambellii
GCF_000600275.1	Aspergillus ruber CBS 135680
GCF_003184585.1	Aspergillus saccharolyticus JOP 1030-1
GCA_003589665.1	Aspergillus sclerotialis
GCA_003184635.1	Aspergillus sclerotiicarbonarius CBS 121057
GCF_003184525.1	Aspergillus sclerotioniger CBS 115572
GCA_025592505.1	Aspergillus sclerotiorum
GCA_009193525.1	Aspergillus sergii
GCA_008274985.1	Aspergillus sojae
GCA_963379335.1	Aspergillus sp.
GCA_019976455.1	Aspergillus sp. 'subgen. Cremei'
GCA_016880755.1	Aspergillus sp. 2663
GCA_023625275.1	Aspergillus sp. 2NF922
GCA_023625115.1	Aspergillus sp. 2NF923
GCA_023625195.1	Aspergillus sp. 2NF925
GCA_016162245.1	Aspergillus sp. A31
GCA_020615375.1	Aspergillus sp. ADI1
GCA_002894705.1	Aspergillus sp. ATCC 12892
GCA_023625155.1	Aspergillus sp. B3601
GCA_023625035.1	Aspergillus sp. B3605
GCA_023619735.1	Aspergillus sp. F3601
GCA_023627655.1	Aspergillus sp. F3603
GCA_023619485.1	Aspergillus sp. F3604
GCA_023619445.1	Aspergillus sp. F3605
GCA_026119255.1	Aspergillus sp. GBTC2 WXH
GCA_019176365.1	Aspergillus sp. GbtcF1
GCA_019176375.1	Aspergillus sp. GbtcF2
GCA_003698115.1	Aspergillus sp. HF37
GCA_019775315.1	Aspergillus sp. JS3-R5
GCA_023619345.1	Aspergillus sp. M3605
GCA_023619275.1	Aspergillus sp. M3606
GCA_003138035.1	Aspergillus sp. MA 6037
GCA_025768905.1	Aspergillus sp. MA 6041
GCA_019721355.1	Aspergillus sp. MEXU 27854
GCA_023619705.1	Aspergillus sp. PA2101
GCA_023624935.1	Aspergillus sp. PA3604
GCA_023618985.1	Aspergillus sp. PA40-03
GCA_023619755.1	Aspergillus sp. PB2407
GCA_023619575.1	Aspergillus sp. PB4102
GCA_023618955.1	Aspergillus sp. PB4105
GCA_023619455.1	Aspergillus sp. PB4106
GCA_023619615.1	Aspergillus sp. PG3603
GCA_023625635.1	Aspergillus sp. PG3605
GCA_023625255.1	Aspergillus sp. PG3606C
GCA_023619545.1	Aspergillus sp. PG3606D
GCA_023619555.1	Aspergillus sp. PG3608
GCA_023619285.1	Aspergillus sp. PH2503
GCA_023618865.1	Aspergillus sp. PH3601
GCA_023619325.1	Aspergillus sp. PK2410
GCA_023625295.1	Aspergillus sp. PM3601
GCA_023618995.1	Aspergillus sp. PM3602
GCA_025768815.1	Aspergillus sp. PM3604
GCA_023619375.1	Aspergillus sp. PYS2105
GCA_023627435.1	Aspergillus sp. PYS4201
GCA_023627495.1	Aspergillus sp. PYS4240
GCA_023627515.1	Aspergillus sp. PYS4241
GCA_023625135.1	Aspergillus sp. R1430
GCA_023627595.1	Aspergillus sp. R2302
GCA_023627615.1	Aspergillus sp. R2305
GCA_023627575.1	Aspergillus sp. R2407
GCA_023627395.1	Aspergillus sp. R2504
GCA_023625075.1	Aspergillus sp. R2506
GCA_023619725.1	Aspergillus sp. R2804
GCA_023618935.1	Aspergillus sp. R3602
GCA_023627635.1	Aspergillus sp. R3607
GCA_023627455.1	Aspergillus sp. S1107B
GCA_023619415.1	Aspergillus sp. S1702
GCA_023627555.1	Aspergillus sp. S1801
GCA_023627535.1	Aspergillus sp. S1802E
GCA_023627675.1	Aspergillus sp. S1902Y
GCA_023619515.1	Aspergillus sp. S1903S
GCA_023619655.1	Aspergillus sp. S1905
GCA_023625215.1	Aspergillus sp. S2101G
GCA_023619405.1	Aspergillus sp. S2103
GCA_023619605.1	Aspergillus sp. S2105
GCA_023619645.1	Aspergillus sp. S2109
GCA_023625175.1	Aspergillus sp. S2111G.1
GCA_023625095.1	Aspergillus sp. S2111Y
GCA_023627695.1	Aspergillus sp. S2805
GCA_023627475.1	Aspergillus sp. S3505
GCA_023625055.1	Aspergillus sp. S3602
GCA_023625235.1	Aspergillus sp. S3605
GCA_023619495.1	Aspergillus sp. S3606
GCA_023619365.1	Aspergillus sp. S4401N
GCA_023619295.1	Aspergillus sp. S4402
GCA_025765985.1	Aspergillus sp. Z5
GCA_027569235.1	Aspergillus sparsus
GCA_003574815.1	Aspergillus spinulosporus
GCF_002849105.1	Aspergillus steynii IBT 23096
GCF_001890705.1	Aspergillus sydowii CBS 593.65
GCA_002850765.1	Aspergillus taichungensis
GCA_030556085.1	Aspergillus tamarii
GCF_003426965.1	Aspergillus tanneri
GCF_000149615.1	Aspergillus terreus NIH2624
GCA_024668715.1	Aspergillus texensis
GCF_002237265.1	Aspergillus thermomutatus
GCA_009193505.1	Aspergillus transmontanensis
GCF_013340325.1	Aspergillus tubingensis
GCA_002234965.2	Aspergillus turcosus
GCF_001078395.1	Aspergillus udagawae
GCA_018408605.1	Aspergillus unguis
GCA_000812125.1	Aspergillus ustus
GCF_003184745.1	Aspergillus uvarum CBS 121591
GCF_003184925.1	Aspergillus vadensis CBS 113365
GCF_001890125.1	Aspergillus versicolor CBS 583.65
GCA_003184705.1	Aspergillus violaceofuscus CBS 115571
GCF_018404265.1	Aspergillus viridinutans
GCF_003344945.1	Aspergillus welwitschiae
GCF_001890725.1	Aspergillus wentii DTO 134E9
GCA_019976475.1	Aspergillus westerdijkiae
GCA_022453515.1	Astrocystis sublimbata
GCA_021030915.1	Astrothelium macrocarpum
GCA_021030935.1	Astrothelium subdiscretum
GCA_000729835.1	Atkinsonella hypoxylon
GCA_001008035.1	Atkinsonella texensis
GCA_010015705.1	Aulographum hederae CBS 113979
GCA_019775405.1	Aureobasidium leucospermi
GCA_022813425.1	Aureobasidium lini
GCA_021014315.1	Aureobasidium mangrovei
GCF_000721775.1	Aureobasidium melanogenum CBS 110374
GCA_903819665.1	Aureobasidium mustum
GCF_000721765.1	Aureobasidium namibiae CBS 147.97
GCF_000721785.1	Aureobasidium pullulans EXF-150
GCA_023848595.1	Aureobasidium sp. EXF-10727
GCA_023848605.1	Aureobasidium sp. EXF-10728
GCA_024195555.1	Aureobasidium sp. EXF-12298
GCA_024195545.1	Aureobasidium sp. EXF-12344
GCA_019924955.1	Aureobasidium sp. EXF-3399
GCA_024195585.1	Aureobasidium sp. EXF-3400
GCA_024195465.1	Aureobasidium sp. EXF-8845
GCA_024195485.1	Aureobasidium sp. EXF-8846
GCA_001914275.1	Aureobasidium sp. FSWF8-4
GCA_003992365.1	Aureobasidium sp. P6
GCA_019677095.1	Aureobasidium sp. SLJ-2021a
GCA_022575945.1	Aureobasidium sp. TD-062
GCF_000721755.1	Aureobasidium subglaciale EXF-2481
GCA_903853725.1	Aureobasidium uvarum
GCA_903819635.1	Aureobasidium vineae
GCA_017580825.2	Aureobasidium zeae
GCA_027559495.1	Aurifilum marmelostoma
GCA_022814255.1	Bachmanniomyces sp. S44760
GCF_019456465.1	Bacidia gigantensis
GCA_032158265.1	Bacidia rubella
GCA_000709145.1	Balansia obtecta B249
GCA_022813145.1	Barbatosphaeria neglecta
GCA_001599675.1	Basipetospora chlamydospora
GCA_021031095.1	Bathelium albidoporum
GCA_026023875.1	Bathelium mastoideum
GCF_000338955.1	Baudoinia panamericana UAMH 10762
GCA_030782205.1	Beauveria asiatica
GCA_030411535.1	Beauveria australis
GCF_000280675.1	Beauveria bassiana ARSEF 2860
GCA_030782485.1	Beauveria brongniartii
GCA_030777785.1	Beauveria caledonica
GCA_016490725.1	Beauveria felina
GCA_030778325.1	Beauveria medogensis
GCA_022985055.1	Beauveria pseudobassiana
GCA_000733645.1	Beauveria rudraprayagi
GCA_030914405.1	Beauveria sp. AdecLV25a
GCA_001931865.2	Beauveria sp. IMV 00265
GCA_024472245.1	Beauveria sp. NWAFU-1
GCA_030780425.1	Beauveria varroae
GCA_003671435.1	Berkeleyomyces basicola
GCA_026151695.1	Berkeleyomyces rouxiae
GCA_025802115.2	Bertia moriformis
GCA_001599595.1	Beverwykella pulmonaria
GCA_010015655.1	Bimuria novae-zelandiae CBS 107.79
GCA_026262445.1	Bipolaris bicolor
GCA_002286855.1	Bipolaris cookei
GCA_030558545.1	Bipolaris gigantea
GCF_000354255.1	Bipolaris maydis ATCC 48331
GCF_000523455.1	Bipolaris oryzae ATCC 44560
GCF_000338995.1	Bipolaris sorokiniana ND90Pr
GCF_000527765.1	Bipolaris victoriae FI3
GCF_000523435.1	Bipolaris zeicola 26-R-13
GCA_022695795.1	Biscogniauxia marginata
GCA_018398605.1	Biscogniauxia mediterranea
GCA_022544895.1	Biscogniauxia sp. FL1348
GCA_021307315.1	Bisporella sp. PMI_857
GCF_000003525.1	Blastomyces dermatitidis ER-3
GCA_003206725.1	Blastomyces emzantsi
GCF_000003855.2	Blastomyces gilchristii SLH14081
GCA_002572885.1	Blastomyces parvus
GCA_018296065.1	Blastomyces percursus
GCA_001014755.1	Blastomyces silverae
GCA_905067625.1	Blumeria graminis f. sp. triticale
GCA_900239735.1	Blumeria hordei DH14
GCA_009599575.1	Blumeriella jaapii
GCF_020726555.1	Boeremia exigua
GCA_022609225.1	Boeremia lycopersici
GCA_026027345.1	Bogoriella megaspora
GCA_030512295.1	Bombardia bombarda
GCA_022813555.1	Botryosphaeria agaves
GCA_011503125.2	Botryosphaeria dothidea
GCA_023084525.1	Botryosphaeria kuwatsukai
GCA_004379285.1	Botryotinia calthae
GCA_004786275.1	Botryotinia convoluta
GCA_014898425.1	Botryotinia globosa
GCA_004786225.1	Botryotinia narcissicola
GCA_014898285.1	Botrytis aclada
GCF_014898295.1	Botrytis byssoidea
GCF_000143535.2	Botrytis cinerea B05.10
GCF_014898535.1	Botrytis deweyae
GCA_024478385.1	Botrytis elliptica
GCA_032594075.1	Botrytis fabae
GCF_013461495.1	Botrytis fragariae
GCA_004916875.1	Botrytis galanthina
GCA_004786245.1	Botrytis hyacinthi
GCA_019395255.1	Botrytis medusae
GCA_004786145.1	Botrytis paeoniae
GCF_014898465.1	Botrytis porri
GCA_019395245.1	Botrytis pseudocinerea
GCF_014898435.1	Botrytis sinoallii
GCA_014898485.2	Botrytis squamosa
GCA_004786125.1	Botrytis tulipae
GCA_002018255.1	Bretziella fagacearum
GCA_002914405.1	Byssochlamys sp. AF001
GCA_002242795.1	Byssochlamys sp. BYSS01
GCA_001931875.2	Byssochlamys sp. IMV 00236
GCA_001430925.1	Byssoonygena ceratinophila
GCA_010015675.1	Byssothecium circinans
GCF_030347475.1	Cadophora gregata
GCA_026120085.1	Cadophora luteo-olivacea
GCA_017365405.1	Cadophora malorum
GCA_937872245.1	Cadophora sp. DSE1049
GCA_017366145.1	Cadophora sp. M221
GCA_026023835.1	Caeruleum heppii
GCA_001625345.1	Cairneyella variabilis
GCA_009828645.1	Calcarisporium arbuscula
GCA_013406995.1	Calonectria aciculata
GCA_013406985.1	Calonectria crousiana
GCA_013406965.1	Calonectria fujianensis
GCA_020975415.1	Calonectria hawksworthii
GCA_020623695.1	Calonectria henricotiae
GCA_013403855.1	Calonectria honghensis
GCA_017140755.1	Calonectria hongkongensis
GCA_020809705.1	Calonectria ilicicola
GCA_002179835.1	Calonectria leucothoes
GCA_022606435.1	Calonectria montana
GCA_020623665.1	Calonectria multiphialidica
GCA_003031705.1	Calonectria naviculata
GCA_017140785.1	Calonectria pauciramosa
GCA_004380915.1	Calonectria pseudonaviculata
GCA_001879505.1	Calonectria pseudoreteaudii
GCA_013403825.1	Calonectria pseudoturangicola
GCA_022837005.1	Calonectria pteridis
GCA_023646655.1	Caloplaca aegaea
GCA_023646255.1	Caloplaca aetnensis
GCA_023645885.1	Caloplaca ligustica
GCA_019669825.1	Calycina marina
GCA_022578605.1	Camillea tinctor
GCA_032357745.1	Camptophora hylomeconis
GCA_033297395.1	Canariomyces arenarius
GCA_026023815.1	Candelaria pacifica
GCA_026023805.1	Candelina mexicana
GCA_026023795.1	Candelina submexicana
GCF_000585585.1	Capronia coronata CBS 617.96
GCF_000585565.1	Capronia epimyces CBS 606.96
GCA_016584495.1	Celoporthe dispersa
GCA_001692895.1	Cenococcum geophilum 1.58
GCA_900312665.1	Cephalotrichum gorgonifer
GCA_002778105.1	Ceratocystiopsis brevicomis
GCA_001676865.1	Ceratocystiopsis minuta
GCA_019925685.1	Ceratocystiopsis sp. VPRI43766
GCA_001640685.1	Ceratocystis adiposa
GCA_002742255.2	Ceratocystis albifundus
GCA_002776505.1	Ceratocystis cacaofunesta
GCA_026419805.1	Ceratocystis colombiana
GCA_001513815.1	Ceratocystis eucalypticola
GCA_032173455.1	Ceratocystis fimbriata
GCA_002018265.1	Ceratocystis harringtonii
GCA_023509845.1	Ceratocystis lukuohia
GCA_006408425.1	Ceratocystis manginecans
GCA_000978885.1	Ceratocystis platani
GCA_003449175.1	Ceratocystis smalleyi
GCA_030512285.1	Cercophora newfieldiana
GCA_030512305.1	Cercophora samala
GCA_033439705.1	Cercophora scortea
GCA_022836995.1	Cercospora apii
GCA_002933655.1	Cercospora berteroae
GCF_002742065.1	Cercospora beticola
GCA_013365245.1	Cercospora brassicicola
GCA_000347735.1	Cercospora canescens BHU
GCA_005356885.1	Cercospora cf. flagellaris
GCA_005356805.1	Cercospora cf. sigesbeckiae
GCA_013365195.1	Cercospora citrullina
GCA_026725115.1	Cercospora janseana
GCF_019650295.1	Cercospora kikuchii
GCA_029490675.1	Cercospora nicotianae
GCA_013365235.1	Cercospora sesami
GCA_004299825.1	Cercospora sojina
GCA_022965775.1	Cercospora sp. J1 LZ-2022
GCA_023512815.1	Cercospora zeae-maydis
GCA_022702355.1	Cercospora zeina
GCA_003521265.1	Cetradonia linearis
GCA_026023695.1	Chaenotheca gracillima
GCA_023628455.1	Chaetomiaceae sp. B2702
GCA_023628475.1	Chaetomiaceae sp. PF1801
GCA_023628495.1	Chaetomiaceae sp. PT3202
GCA_023628425.1	Chaetomiaceae sp. PYS4301M
GCA_023628555.1	Chaetomiaceae sp. R4402
GCA_033296705.1	Chaetomidium leptoderma
GCA_023383405.1	Chaetomium cochliodes
GCA_033439085.1	Chaetomium fimeti
GCF_000143365.1	Chaetomium globosum CBS 148.51
GCA_020736525.1	Chaetomium sp. MPI-CAGE-AT-0009
GCA_020726445.1	Chaetomium sp. MPI-SDFR-AT-0129
GCA_033439665.1	Chaetomium strumarium
GCA_003988945.1	Chaetoscypha palmicola
GCA_003709865.1	Chaetothyriales sp. CBS 132003
GCA_003709845.1	Chaetothyriales sp. CBS 134916
GCA_003693665.1	Chaetothyriales sp. CBS 134920
GCA_003709825.1	Chaetothyriales sp. CBS 135597
GCA_918026815.1	Chalara sp. BL73
GCA_001599435.1	Chalaropsis thielavioides
GCA_003988815.1	Chlorencoelia torta
GCA_027569505.1	Chloridium humicola
GCA_002276475.2	Chlorociboria aeruginascens
GCA_003788595.2	Choiromyces venosus 120613-1
GCA_001051155.2	Chrysoporthe austroafricana
GCA_001282315.2	Chrysoporthe cubensis
GCA_001513825.2	Chrysoporthe deuterocubensis
GCA_015678955.1	Chrysoporthe puriensis
GCA_030710335.1	Chrysoporthe syzygiicola
GCA_030710355.1	Chrysoporthe zambiensis
GCA_020002325.1	Chrysosphaeria jannelii
GCA_029850275.1	Chrysosporium keratinophilum
GCA_001430955.1	Chrysosporium queenslandicum
GCA_026023555.1	Chrysothrix sp. TS-e1954
GCA_008122225.1	Ciboria shiraiana
GCA_025890175.1	Ciborinia camelliae
GCA_026023565.1	Cirrosporium novae-zelandiae
GCA_032358155.1	Cladobotryum mycophilum
GCA_004303015.1	Cladobotryum protrusum
GCA_018257855.2	Cladonia borealis
GCA_000444155.1	Cladonia macilenta KoLRI003786
GCA_000482085.2	Cladonia metacorallifera KoLRI002260
GCA_023065455.1	Cladonia rangiferina
GCA_947623385.2	Cladonia squamosa
GCA_002927785.1	Cladonia uncialis
GCF_000835475.1	Cladophialophora bantiana CBS 173.52
GCF_000365165.1	Cladophialophora carrionii CBS 160.54
GCA_030247875.1	Cladophialophora chaetospira
GCA_030068005.1	Cladophialophora exuberans
GCF_000835495.1	Cladophialophora immunda
GCF_000585535.1	Cladophialophora psammophila CBS 110553
GCF_000585515.1	Cladophialophora yegresii CBS 114405
GCA_033725935.1	Cladorrhinum sp. PSN259
GCA_033297175.1	Cladorrhinum sp. PSN332
GCA_001931905.2	Cladosporiaceae sp. IMV 00045
GCA_024708745.1	Cladosporiales sp.
GCA_022813715.1	Cladosporium austrohemisphaericum
GCA_002901145.1	Cladosporium cladosporioides
GCA_026122715.1	Cladosporium colombiae
GCA_023634325.1	Cladosporium cucumerinum
GCA_022814475.1	Cladosporium endophyticum
GCA_003614995.1	Cladosporium phlei
GCA_030463185.1	Cladosporium sp. BF-F
GCA_030247845.1	Cladosporium sp. JES 115
GCA_030772445.1	Cladosporium sp. MBC 237
GCA_030787115.1	Cladosporium sp. MBC 869
GCA_002921095.1	Cladosporium sp. SL-16
GCA_018703675.1	Cladosporium sp. SW67
GCA_011745625.1	Cladosporium sp. TM138-S3
GCA_023621355.1	Cladosporium sphaerospermum
GCA_021018855.1	Cladosporium tenuissimum
GCA_024604135.1	Cladosporium velox
GCA_026770245.1	Clarireedia aff. paspali H2
GCA_026225975.1	Clarireedia hainanense
GCA_001465935.1	Clarireedia homoeocarpa
GCA_002242905.1	Clarireedia jacksonii
GCA_026226035.1	Clarireedia monteithiana
GCA_026225955.1	Clarireedia paspali
GCA_002242865.1	Clarireedia sp. CPB17
GCA_002242985.1	Clarireedia sp. SE16F4
GCA_010015635.1	Clathrospora elynae
GCA_026023515.1	Claussenomyces sp. TS43310
GCA_013620735.1	Clavariopsis aquatica
GCA_018360325.1	Claviceps aff. humidiphila group G2b
GCA_018361025.1	Claviceps aff. purpurea
GCA_018360145.1	Claviceps africana
GCA_018360175.1	Claviceps arundinis
GCA_004016155.1	Claviceps bavariensis
GCA_018360045.1	Claviceps capensis
GCA_018360365.1	Claviceps citrina
GCA_018360075.1	Claviceps cyperi
GCA_018360205.1	Claviceps digitariae
GCA_000223055.1	Claviceps fusiformis PRL 1980
GCA_018360465.1	Claviceps humidiphila
GCA_018360185.1	Claviceps lovelessii
GCA_018360255.1	Claviceps maximensis
GCA_018360055.1	Claviceps monticola
GCA_004016105.1	Claviceps occidentalis
GCA_013435705.1	Claviceps paspali
GCA_018360065.1	Claviceps pazoutovae
GCA_004016475.1	Claviceps perihumidiphila
GCA_029405325.1	Claviceps purpurea
GCA_018360225.1	Claviceps pusilla
GCA_004016085.1	Claviceps quebecensis
GCA_004016175.1	Claviceps ripicola
GCA_018360135.1	Claviceps sorghi
GCA_018360355.1	Claviceps sp. Clav32 group G5
GCA_018360525.1	Claviceps sp. Clav50 group G5
GCA_018360435.1	Claviceps sp. LM218 group G6
GCA_018360595.1	Claviceps sp. LM219 group G6
GCA_018360445.1	Claviceps sp. LM220 group G6
GCA_018360575.1	Claviceps sp. LM454 group G7
GCA_018360275.1	Claviceps sp. LM458 group G5
GCA_018360375.1	Claviceps sp. LM77 group G4
GCA_018360385.1	Claviceps sp. LM78 group G4
GCA_018360345.1	Claviceps sp. LM84 group G4
GCA_018360215.1	Claviceps spartinae
GCA_002105025.1	Clohesyomyces aquaticus
GCA_902006505.2	Clonostachys byssicola
GCA_902074915.1	Clonostachys chloroleuca
GCA_902077795.2	Clonostachys rhizophaga
GCA_026958235.1	Clonostachys rosea
GCA_902141235.2	Clonostachys solani
GCA_027569955.1	Clonostachys sp. G600
GCA_027569935.1	Clonostachys sp. G952
GCF_000149335.2	Coccidioides immitis RS
GCF_000151335.2	Coccidioides posadasii C735 delta SOWgp
GCA_003693555.1	Coccinonectria pachysandricola
GCA_003369635.1	Coleophoma crateriformis
GCA_003369665.1	Coleophoma cylindrospora
GCA_026120035.1	Coleophoma eucalyptorum
GCA_027946355.1	Collariella sp. IMI 366227
GCF_030869225.1	Colletotrichum abscissum
GCF_030867785.1	Colletotrichum acutatum
GCF_013390185.1	Colletotrichum aenigma
GCA_027406305.1	Colletotrichum asianum
GCA_014706365.1	Colletotrichum australisinense (nom. inval.)
GCA_030770045.1	Colletotrichum brevisporum
GCA_018853505.1	Colletotrichum camelliae
GCA_030867225.1	Colletotrichum caudatum
GCA_030867335.1	Colletotrichum cereale
GCA_001937105.1	Colletotrichum chlorophyti
GCF_026319265.1	Colletotrichum chrysophilum
GCA_026119605.1	Colletotrichum cliviicola
GCA_002249775.1	Colletotrichum coccodes
GCA_027406065.1	Colletotrichum cordylinicola
GCF_030867565.1	Colletotrichum costaricense
GCA_030869315.1	Colletotrichum cuscutae
GCA_009900065.1	Colletotrichum destructivum
GCA_016618095.1	Colletotrichum echinochloae
GCA_016807845.1	Colletotrichum eleusines
GCA_027406105.1	Colletotrichum endophyticum
GCA_030867245.1	Colletotrichum eremochloae
GCA_019425465.1	Colletotrichum falcatum
GCA_023376865.1	Colletotrichum filicis
GCF_026319165.1	Colletotrichum fioriniae
GCF_009771025.1	Colletotrichum fructicola
GCA_024584535.1	Colletotrichum gigasporum
GCF_011800055.1	Colletotrichum gloeosporioides
GCF_030913485.1	Colletotrichum godetiae
GCF_000149035.1	Colletotrichum graminicola M1.001
GCF_001672515.1	Colletotrichum higginsianum IMI 349063
GCA_027406005.1	Colletotrichum horii
GCA_001625285.1	Colletotrichum incanum
GCA_032988895.1	Colletotrichum kahawae
GCF_011947395.1	Colletotrichum karsti
GCA_003386485.1	Colletotrichum lentis
GCA_027406045.1	Colletotrichum liaoningense
GCA_030413865.1	Colletotrichum limetticola
GCA_001693025.2	Colletotrichum lindemuthianum
GCA_022179045.1	Colletotrichum liriopes
GCF_023278565.1	Colletotrichum lupini
GCA_022457145.1	Colletotrichum magnum
GCA_030868995.1	Colletotrichum melonis
GCA_027406025.1	Colletotrichum musae
GCA_014235935.1	Colletotrichum musicola
GCF_030913465.1	Colletotrichum navitas
GCA_026319125.1	Colletotrichum noveboracense
GCA_026319135.1	Colletotrichum nupharicola
GCA_029169025.1	Colletotrichum nymphaeae
GCA_000350065.2	Colletotrichum orbiculare MAFF 240422
GCF_001831195.1	Colletotrichum orchidophilum
GCF_030867605.1	Colletotrichum paranaense
GCF_030913505.1	Colletotrichum phormii
GCA_014235945.1	Colletotrichum plurivorum
GCA_001563125.1	Colletotrichum salicis
GCA_026260285.1	Colletotrichum sansevieriae
GCF_011075155.1	Colletotrichum scovillei
GCA_006783085.1	Colletotrichum shisoi
GCF_013390195.1	Colletotrichum siamense
GCA_004367935.1	Colletotrichum sidae
GCA_001563135.1	Colletotrichum simmondsii
GCA_014235955.1	Colletotrichum sojae
GCA_030867255.1	Colletotrichum somersetense
GCA_009801095.1	Colletotrichum sp. COLG25
GCA_009800995.1	Colletotrichum sp. COLG31
GCA_014705495.1	Colletotrichum sp. HC278
GCA_014705525.1	Colletotrichum sp. HC292
GCA_003122705.1	Colletotrichum sp. JS-367
GCA_025328335.1	Colletotrichum sp. SAR 10_65
GCA_028639655.1	Colletotrichum sp. SAR 10_66
GCA_025327165.1	Colletotrichum sp. SAR 10_70
GCA_025327135.1	Colletotrichum sp. SAR 10_71
GCA_025327155.1	Colletotrichum sp. SAR 10_75
GCA_025327145.1	Colletotrichum sp. SAR 10_76
GCA_025330015.1	Colletotrichum sp. SAR 10_77
GCA_025327125.1	Colletotrichum sp. SAR 10_86
GCA_025329375.1	Colletotrichum sp. SAR 10_96
GCA_025329385.1	Colletotrichum sp. SAR 10_98
GCA_028654355.1	Colletotrichum sp. SAR 10_99
GCA_025328985.1	Colletotrichum sp. SAR11_239
GCA_025328625.1	Colletotrichum sp. SAR11_240
GCA_025328355.1	Colletotrichum sp. SAR11_57
GCA_025328345.1	Colletotrichum sp. SAR11_59
GCF_022836535.1	Colletotrichum spaethianum
GCA_004366825.1	Colletotrichum spinosum
GCA_020631755.1	Colletotrichum sublineola
GCF_030869305.1	Colletotrichum tamarilloi
GCA_005350895.1	Colletotrichum tanaceti
GCA_014705045.1	Colletotrichum theobromicola
GCA_022836555.1	Colletotrichum tofieldiae
GCA_004367215.1	Colletotrichum trifolii
GCA_027406125.1	Colletotrichum tropicale
GCA_025962755.1	Colletotrichum tropicicola
GCF_014235925.1	Colletotrichum truncatum
GCA_020226115.1	Colletotrichum viniferum
GCA_030867305.1	Colletotrichum zoysiae
GCA_003019895.1	Coniella lustricola
GCA_011317545.1	Coniella vitis
GCA_007388115.1	Coniochaeta endophytica
GCA_030052785.1	Coniochaeta hoffmannii
GCA_001879275.1	Coniochaeta ligniaria NRRL 30616
GCA_007388105.1	Coniochaeta prunicola
GCA_003635345.1	Coniochaeta pulveracea
GCA_009194965.1	Coniochaeta sp. 2T2.1
GCA_023628855.1	Coniochaeta sp. PK30-01
GCA_021432605.1	Coniochaeta sp. PMI_546
GCA_023628895.1	Coniochaeta sp. PT30-03-2
GCF_000281105.1	Coniosporium apollinis CBS 100218
GCA_033119265.1	Coniosporium uncinatum
GCA_025742365.1	Coniothyrium glycines
GCA_032433595.1	Conoideocrella luteorostrata
GCA_030685235.1	Copromyces sp. CBS 386.78
GCA_028828415.1	Cordyceps cateniannulata
GCA_002968875.1	Cordyceps cicadae
GCA_030779685.1	Cordyceps farinosa
GCF_001636725.1	Cordyceps fumosorosea ARSEF 2679
GCA_006981975.1	Cordyceps javanica
GCF_000225605.1	Cordyceps militaris CM01
GCA_003025255.1	Cordyceps pruinosa
GCA_002591385.1	Cordyceps sp. RAO-2017
GCA_025583755.1	Cordyceps tenuipes
GCA_019137255.1	Corinectria fuckeliana
GCA_033296725.1	Corynascus novoguineensis
GCA_022059125.1	Corynespora cassiicola
GCA_019202945.1	Corynespora olivacea
GCA_000504465.1	Cryomyces antarcticus CCFEE 534
GCA_005059845.1	Cryomyces minteri
GCA_014849955.1	Cryphonectria carpinicola
GCA_014851275.1	Cryphonectria japonica
GCA_004802535.1	Cryphonectria macrospora
GCA_014850475.1	Cryphonectria naterciae
GCA_006503525.1	Cryphonectria nitschkei
GCF_011745365.1	Cryphonectria parasitica EP155
GCA_014849355.1	Cryphonectria radicalis
GCF_010015615.1	Cucurbitaria berberidis CBS 394.84
GCA_013054445.1	Cudoniella acicularis
GCA_023920165.1	Curvularia clavata
GCA_020744315.1	Curvularia eragrostidis
GCA_016162275.1	Curvularia geniculata
GCA_026262405.1	Curvularia hawaiiensis
GCA_011058905.1	Curvularia kusanoi
GCA_005212705.1	Curvularia lunata
GCA_000817285.1	Curvularia papendorfii
GCA_002161795.1	Curvularia sp. IFB-Z10
GCA_022457065.1	Curvularia sp. ZM96
GCA_026262435.1	Curvularia spicifera
GCA_900618795.1	Cyanodermella asteris
GCA_013756995.1	Cylindrocarpon cylindroides
GCA_014621425.1	Cylindrodendrum hubeiense
GCF_000365145.1	Cyphellophora europaea CBS 101466
GCA_003795295.1	Cytospora leucostoma
GCA_023079475.1	Cytospora mali
GCA_021272945.1	Cytospora paraplurivora
GCA_016508685.1	Cytospora piceae
GCA_012184295.1	Dactylella cylindrospora
GCA_012184355.1	Dactylellina cionopaga
GCA_031310005.1	Dactylellina haptotyla
GCA_029931735.1	Dactylonectria alcacerensis
GCA_020744375.1	Dactylonectria estremocensis
GCA_020744425.1	Dactylonectria macrodidyma
GCA_011426275.1	Dactylonectria torresensis
GCA_022478815.1	Daldinia bambusicola
GCF_022478825.1	Daldinia caldariorum
GCF_008694065.1	Daldinia childiae
GCA_902805455.1	Daldinia concentrica
GCF_022478715.1	Daldinia decipiens
GCA_022478725.1	Daldinia eschscholtzii
GCA_022432525.1	Daldinia grandis
GCF_022478755.1	Daldinia loculata
GCA_002120325.1	Daldinia sp. EC12
GCA_025201765.1	Daldinia sp. FL1419
GCF_022497035.1	Daldinia vernicosa
GCA_030770425.1	Darksidea phi
GCA_009806335.1	Davidsoniella australis
GCA_004009845.1	Davidsoniella eucalypti
GCA_009806295.1	Davidsoniella neocaledoniae
GCA_001513805.1	Davidsoniella virescens
GCA_010015605.1	Decorospora gaudefroyi
GCA_010093945.1	Delitschia confertaspora ATCC 74209
GCA_009982845.1	Delphinella strobiligena
GCA_026120015.1	Dendrostoma leiphaemia
GCA_020744415.1	Dendryphion nanum
GCA_023184605.1	Dermatocarpon miniatum
GCA_021399435.1	Diaporthaceae sp. PMI_573
GCA_023522825.1	Diaporthe ampelina
GCF_026229845.1	Diaporthe amygdali
GCA_001447215.1	Diaporthe aspalathi
GCF_019321695.1	Diaporthe batatas
GCA_013364905.1	Diaporthe capsici
GCA_023703485.1	Diaporthe caulivora
GCF_014595645.1	Diaporthe citri
GCA_014872975.1	Diaporthe citriasiana
GCA_014872995.1	Diaporthe citrichinensis
GCA_016859255.1	Diaporthe destruens
GCA_022225955.2	Diaporthe eres
GCA_001702395.2	Diaporthe helianthi
GCA_023242295.1	Diaporthe ilicicola
GCA_000800745.1	Diaporthe longicolla
GCA_023078575.1	Diaporthe nobilis
GCA_018137895.1	Diaporthe sp. DP-2020a
GCA_013435955.1	Diaporthe sp. HANT25
GCA_013842865.1	Diaporthe sp. NJD1
GCA_021188095.1	Diaporthe vexans
GCA_022225965.1	Diatrype stigma
GCA_033296635.1	Dichotomopilus funicola
GCA_016630955.3	Didymella arachidicola
GCF_010094145.1	Didymella exigua CBS 183.55
GCA_030271015.1	Didymella glomerata
GCA_011058895.1	Didymella heteroderae
GCA_011058865.1	Didymella keratinophila
GCA_004335245.1	Didymella lethalis
GCA_026119455.1	Didymella pinodella
GCA_026119265.1	Didymella pinodes
GCA_022225945.1	Didymella pomorum
GCA_004522025.1	Didymella segeticola
GCA_027946495.1	Didymella sp. IMI 355093
GCA_001600575.1	Didymobotryum rigidum
GCA_010094045.1	Didymosphaeria enalia
GCF_027946475.1	Didymosphaeria variabile
GCA_030770415.1	Didymosphaeriaceae sp. AR-2023a
GCA_024741835.1	Diplocarpon mali
GCA_032760415.1	Diplocarpon rosae
GCF_001883845.1	Diplodia corticola
GCA_021495925.1	Diplodia intermedia
GCA_022560015.1	Diplodia mutila
GCA_023087385.1	Diplodia sapinea
GCA_001455585.1	Diplodia scrobiculata
GCA_021436955.2	Diplodia seriata
GCA_033297225.1	Diplogelasinospora grovesii
GCA_023645945.1	Diploschistes diacapsis
GCA_013315955.1	Dirinaria sp. GBRC AP01
GCF_010015565.1	Dissoconium aciculare CBS 342.82
GCA_032595095.1	Dothichiza sp. YAFEF048
GCA_030247885.1	Dothideales sp. JES 119
GCA_027943355.1	Dothideomycetes sp. NU200
GCA_026013035.2	Dothideomycetes sp. NU30
GCF_010015815.1	Dothidotthia symphoricarpi CBS 119687
GCA_030412615.1	Dothioraceae sp. JAF-11
GCA_023082095.1	Dothiorella sarmentorum
GCA_002116355.1	Dothistroma pini CBS 116487
GCA_002236755.2	Dothistroma septosporum
GCF_001625195.1	Drechmeria coniospora
GCA_012184305.1	Drechslerella brochopaga
GCA_020064725.1	Drechslerella dactyloides
GCA_000525045.1	Drechslerella stenobrocha 248
GCF_000298775.1	Drepanopeziza brunnea f. sp. 'multigermtubi' MB_m1
GCA_002778125.1	Dryadomyces quercivorus
GCA_002215975.1	Dryadomyces quercus-mongolicae
GCA_002778055.1	Dryadomyces sulphureus
GCF_024521655.1	Durotheca rogersii
GCA_030411725.1	Echria macrotheca
GCA_002240705.1	Elaphomyces granulatus
GCA_033630665.1	Elasticomyces elasticus
GCA_005959805.1	Elsinoe ampelina
GCA_013372555.1	Elsinoe arachidis
GCA_007556505.1	Elsinoe australis
GCA_017309325.2	Elsinoe batatas
GCA_007556565.1	Elsinoe fawcettii
GCA_033846785.1	Elsinoe necatrix
GCA_029448695.1	Elsinoe perseae
GCA_001660665.1	Emergomyces africanus
GCA_002110485.1	Emergomyces orientalis
GCA_001883825.1	Emergomyces pasteurianus Ep9510
GCF_019669845.1	Emericellopsis atlantica
GCF_022114955.1	Emericellopsis cladophorae
GCA_027569275.1	Emericellopsis terricola
GCA_002572855.1	Emmonsia crescens
GCA_029449355.1	Emydomyces testavorans
GCA_001600455.1	Endocalyx cinctus
GCF_000464535.1	Endocarpon pusillum Z07020
GCA_001640655.1	Endoconidiophora laricicola
GCA_001856765.1	Endoconidiophora polonica
GCA_026119935.1	Endothia cerciana
GCA_902805475.1	Entonaema liquescens
GCA_024072835.1	Epichloe amarillans
GCA_000729855.1	Epichloe aotearoae
GCA_023650635.1	Epichloe baconii
GCA_023650705.1	Epichloe brachyelytri
GCA_023658445.1	Epichloe bromicola
GCA_018801565.1	Epichloe coenophiala
GCA_023658475.1	Epichloe elymi
GCA_003814445.1	Epichloe festucae Fl1
GCA_023658505.1	Epichloe gansuensis
GCA_000309355.1	Epichloe gansuensis var. inebrians E818
GCA_023658535.1	Epichloe glyceriae
GCA_019022495.1	Epichloe hybrida
GCA_021950295.1	Epichloe scottii
GCA_022702365.1	Epichloe sibirici
GCA_000729825.1	Epichloe sp. AL9924
GCA_001008265.1	Epichloe sylvatica
GCA_030389615.1	Epichloe typhina subsp. poae
GCA_001043855.1	Epichloe uncinata
GCA_015266435.1	Epicoccum latusicollum
GCA_002116315.1	Epicoccum nigrum
GCA_020272525.1	Epicoccum sorghinum
GCF_010015585.1	Eremomyces bilateralis CBS 781.70
GCA_024703715.1	Erysiphe necator
GCA_003610855.1	Erysiphe neolycopersici
GCA_000208805.1	Erysiphe pisi
GCA_002918395.1	Erysiphe pulchra
GCA_003055955.1	Escovopsis sp. AC
GCA_003055925.1	Escovopsis sp. Ae720
GCA_003055165.1	Escovopsis sp. Ae724
GCA_003055945.1	Escovopsis sp. Ae733
GCA_003055185.1	Escovopsis sp. TC
GCA_003055145.1	Escovopsis weberi
GCA_002778215.1	Esteya vermicola
GCA_032988465.1	Eurotiales sp. PD_10
GCA_032988185.1	Eurotiales sp. PD_12
GCA_032989685.1	Eurotiales sp. PD_2
GCA_032988165.1	Eurotiales sp. PD_33
GCA_032988195.1	Eurotiales sp. PD_36
GCA_032988205.1	Eurotiales sp. PD_40
GCA_032988175.1	Eurotiales sp. PD_48
GCA_032988985.1	Eurotiales sp. PD_5
GCA_002917005.1	Eurotiomycetes sp.
GCA_003004525.2	Eurotiomycetes sp. MA 6038
GCA_003004485.1	Eurotiomycetes sp. MA 6039
GCA_022661535.1	Eutypa lata
GCA_023313575.1	Eutypella sp. D-1
GCA_000787455.1	Evansstolkia leycettana
GCA_003184365.1	Evernia prunastri
GCA_001599775.1	Exophiala alcalophila
GCF_000709125.1	Exophiala aquamarina CBS 119918
GCA_001599795.1	Exophiala calicioides
GCF_000230625.1	Exophiala dermatitidis NIH/UT8656
GCA_003955835.1	Exophiala lecanii-corni
GCF_000836275.1	Exophiala mesophila
GCF_000835515.1	Exophiala oligosperma
GCA_010883475.1	Exophiala phaeomuriformis
GCA_000835395.1	Exophiala sideris
GCA_004026505.1	Exophiala sp.
GCA_015295625.1	Exophiala sp. BO6
GCA_023897205.1	Exophiala sp. HKRS030
GCA_024611085.1	Exophiala sp. LBMH1013
GCF_000836115.1	Exophiala spinifera
GCA_022695825.1	Exophiala viscosa
GCF_000835505.1	Exophiala xenobiotica
GCA_026367775.1	Exserohilum rostratum
GCF_000359705.1	Exserohilum turcica Et28A
GCA_033117895.1	Extremus antarcticus
GCA_000504385.2	Exutisphaerella laricina CBS 326.52
GCA_000733355.1	Falciphora oryzae
GCA_030077755.1	Filosporella fistucella
GCA_023646635.1	Flavoplaca oasis
GCA_022813185.1	Floridaphiala radiotolerans
GCF_001651985.1	Fonsecaea erecta
GCF_001642475.1	Fonsecaea monophora
GCF_000836435.1	Fonsecaea multimorphosa CBS 102226
GCF_001646965.1	Fonsecaea nubica
GCF_000835455.1	Fonsecaea pedrosoi CBS 271.37
GCA_011800825.1	Fonsecaea pugnacius
GCA_002778095.1	Fragosphaeria purpurea
GCA_030411845.1	Friedmanniomyces endolithicus
GCA_005059865.1	Friedmanniomyces simplex
GCF_020509005.1	Fulvia fulva
GCA_001599815.1	Furcasterigmium furcatum
GCA_021655885.1	Fusarium abutilonis
GCA_017657105.1	Fusarium acaciae-mearnsii
GCA_027247665.1	Fusarium acuminatum
GCA_012932015.1	Fusarium acutatum
GCA_017657045.1	Fusarium aethiopicum
GCA_001654545.1	Fusarium agapanthi
GCA_013618265.1	Fusarium albidum
GCA_012931995.1	Fusarium albosuccineum
GCA_002982035.1	Fusarium algeriense
GCA_003947045.1	Fusarium ambrosium
GCA_012977745.1	Fusarium anguioides
GCA_019189775.1	Fusarium annulatum
GCA_013364935.1	Fusarium anthophilum
GCA_013618295.1	Fusarium armeniacum
GCA_025258505.1	Fusarium asiaticum
GCA_012932025.1	Fusarium austroafricanum
GCA_017657035.1	Fusarium austroamericanum
GCA_025948275.1	Fusarium avenaceum
GCA_013186375.1	Fusarium aywerte
GCA_001680625.1	Fusarium azukiicola
GCA_012977765.1	Fusarium babinda
GCA_013623355.1	Fusarium bactridioides
GCA_013186755.1	Fusarium begoniae
GCA_002980475.2	Fusarium beomiforme
GCA_017656985.1	Fusarium boothii
GCA_018886245.1	Fusarium brachygibbosum
GCA_017656955.1	Fusarium brasilicum
GCA_001680685.1	Fusarium brasiliense
GCA_013363135.1	Fusarium brevicatenulatum
GCA_014822075.1	Fusarium buharicum
GCA_013758895.1	Fusarium bulbicola
GCA_002980515.1	Fusarium burgessii
GCA_014899095.1	Fusarium buxicola
GCA_013624355.1	Fusarium caatingaense
GCA_004367475.1	Fusarium camptoceras
GCA_019055205.1	Fusarium cerealis
GCA_011034095.1	Fusarium cf. aywerte
GCA_011033785.1	Fusarium cf. falciforme
GCA_011035825.1	Fusarium cf. hostae
GCA_011036685.1	Fusarium cf. nygamai
GCA_011033385.1	Fusarium cf. solani
GCA_011035275.1	Fusarium cf. verticillioides
GCA_020137375.1	Fusarium chaquense
GCA_014898915.1	Fusarium chlamydosporum
GCA_022627125.1	Fusarium chuoi
GCA_021730345.1	Fusarium cicatricum
GCA_024047395.1	Fusarium circinatum
GCA_004367485.1	Fusarium citri
GCA_004367155.1	Fusarium clavum
GCF_003316985.1	Fusarium coffeatum
GCA_013781345.1	Fusarium coicis
GCA_023065405.1	Fusarium commune
GCA_014824425.1	Fusarium concentricum
GCA_013184415.1	Fusarium concolor
GCA_013184455.1	Fusarium continuum
GCA_017656915.1	Fusarium cortaderiae
GCA_016952355.1	Fusarium culmorum
GCA_001680505.1	Fusarium cuneirostrum
GCA_014824385.1	Fusarium cyanostomum
GCA_013266205.1	Fusarium decemcellulare
GCA_013396175.1	Fusarium denticulatum
GCA_017140155.1	Fusarium devonianum
GCA_013623525.1	Fusarium dimerum
GCA_013186775.1	Fusarium dlaminii
GCA_013618395.1	Fusarium domesticum
GCA_012978555.1	Fusarium drepaniforme
GCA_003946985.1	Fusarium duplospermum
GCA_003313175.1	Fusarium equiseti
GCA_002168265.2	Fusarium euwallaceae
GCF_026873545.1	Fusarium falciforme
GCF_020744385.1	Fusarium flagelliforme
GCA_003947005.1	Fusarium floridanum
GCA_013623845.1	Fusarium foetens
GCA_003353625.1	Fusarium fracticaudum
GCF_900079805.1	Fusarium fujikuroi IMI 58289
GCA_013266175.1	Fusarium gaditjirri
GCA_017656835.1	Fusarium gerlachii
GCA_013396165.1	Fusarium globosum
GCA_014899075.1	Fusarium goolgardi
GCF_000240135.3	Fusarium graminearum PH-1
GCA_013266165.1	Fusarium graminum
GCA_021655865.1	Fusarium guadeloupense
GCA_013186795.1	Fusarium guttiforme
GCA_010015875.1	Fusarium haematococcum
GCA_013618405.1	Fusarium hainanense
GCA_013396295.1	Fusarium heterosporum
GCA_002234235.1	Fusarium hostae
GCA_004366955.1	Fusarium humuli
GCA_013623515.1	Fusarium illudens
GCA_004367075.1	Fusarium incarnatum
GCA_027945245.1	Fusarium irregulare
GCF_025433545.1	Fusarium keratoplasticum
GCA_003698175.1	Fusarium kuroshium
GCA_013184315.1	Fusarium kyushuense
GCA_018104275.1	Fusarium langsethiae
GCA_014898835.1	Fusarium lateritium
GCA_023509735.1	Fusarium liriodendri
GCA_013618495.1	Fusarium longipes
GCA_017656775.1	Fusarium louisianense
GCA_013184325.1	Fusarium luffae
GCA_014898885.1	Fusarium lyarnte (nom. inval.)
GCF_900044065.1	Fusarium mangiferae
GCA_022833035.1	Fusarium marasasianum
GCA_032355295.1	Fusarium meridionale
GCA_017656815.1	Fusarium meridionale x Fusarium asiaticum
GCA_017656745.1	Fusarium mesoamericanum
GCA_001633045.1	Fusarium metavorans
GCA_013396015.1	Fusarium mexicanum
GCA_014898875.1	Fusarium miscanthi
GCA_028416715.1	Fusarium multiceps
GCA_013396205.1	Fusarium mundagurra
GCF_019915245.1	Fusarium musae
GCA_004367095.1	Fusarium nanum
GCA_013396005.1	Fusarium napiforme
GCA_014898925.1	Fusarium nelsonii
GCA_033030565.1	Fusarium nematophilum
GCA_006518225.1	Fusarium neocosmosporiellum
GCA_017656675.1	Fusarium nepalense
GCA_013184375.1	Fusarium newnesense
GCA_013623555.1	Fusarium nisikadoi
GCA_014898975.1	Fusarium nodosum
GCA_012977755.1	Fusarium nurragi
GCA_001262555.1	Fusarium nygamai
GCF_000260195.1	Fusarium odoratissimum NRRL 54006
GCA_003946995.1	Fusarium oligoseptatum
GCF_013085055.1	Fusarium oxysporum Fo47
GCA_014899045.1	Fusarium palustre
GCA_013186395.1	Fusarium papillatum
GCA_027886155.1	Fusarium paranaense
GCA_013623535.1	Fusarium penzigii
GCA_001680515.1	Fusarium phaseoli
GCA_013396025.1	Fusarium phyllophilum
GCA_020615335.1	Fusarium pilosicola
GCA_002165215.1	Fusarium pininemorale
GCA_027886205.1	Fusarium piperis
GCF_019609905.1	Fusarium poae
GCA_002093855.1	Fusarium praegraminearum
GCF_900067095.1	Fusarium proliferatum ET1
GCA_011320165.1	Fusarium protoensiforme
GCA_013395995.1	Fusarium pseudoanthophilum
GCA_013396035.1	Fusarium pseudocircinatum
GCF_000303195.2	Fusarium pseudograminearum CS3096
GCA_013186785.1	Fusarium pseudonygamai
GCA_013186855.1	Fusarium ramigenum
GCF_020744475.1	Fusarium redolens
GCA_013623725.1	Fusarium robinianum
GCA_017165645.1	Fusarium sacchari
GCA_001567575.1	Fusarium sambucinum
GCA_013266185.1	Fusarium sarcochroum
GCA_004367495.1	Fusarium scirpi
GCA_013363185.1	Fusarium secorum
GCA_013623625.1	Fusarium setosum
GCA_014898995.1	Fusarium sibiricum
GCA_019843635.1	Fusarium siculi
GCF_020744495.1	Fusarium solani
GCA_023101225.1	Fusarium solani-melongenae
GCA_017579625.1	Fusarium sororula
GCA_014885045.1	Fusarium sp. 'flavolapis'
GCA_014884825.1	Fusarium sp. 190-020-2
GCA_003947015.1	Fusarium sp. AF-6
GCA_020976545.1	Fusarium sp. Barmshour
GCA_013416785.2	Fusarium sp. BWC1
GCA_021533815.1	Fusarium sp. C39
GCA_017656595.1	Fusarium sp. CBS 123663
GCA_014764975.2	Fusarium sp. DS 682
GCA_022627095.1	Fusarium sp. FIESC RH6
GCA_030142105.1	Fusarium sp. FL617
GCA_013618385.1	Fusarium sp. FSAMSC_23
GCA_026538705.1	Fusarium sp. GC_Fusr_1
GCA_021223625.1	Fusarium sp. HKF-74
GCA_000966855.1	Fusarium sp. JS1030
GCA_000966865.1	Fusarium sp. JS626
GCA_013624395.1	Fusarium sp. KOD 1611
GCA_025433615.1	Fusarium sp. LHS14.1
GCA_030777545.1	Fusarium sp. MBC 101
GCA_030411635.1	Fusarium sp. MBC 119
GCA_030772735.1	Fusarium sp. MBC 181
GCA_030777805.1	Fusarium sp. MBC 364
GCA_030779245.1	Fusarium sp. MBC 438
GCA_030779165.1	Fusarium sp. MBC 441
GCA_020744335.1	Fusarium sp. MPI-SDFR-AT-0072
GCA_002234255.1	Fusarium sp. Na10
GCA_033439405.1	Fusarium sp. NFCCI 5145
GCA_013755755.1	Fusarium sp. NRRL 25184
GCA_013396255.1	Fusarium sp. NRRL 25303
GCA_013759095.1	Fusarium sp. NRRL 29148
GCA_013759115.1	Fusarium sp. NRRL 47473
GCA_013396095.1	Fusarium sp. NRRL 52700
GCA_013759125.1	Fusarium sp. NRRL 53293
GCA_013184445.1	Fusarium sp. NRRL 53497
GCA_013186425.2	Fusarium sp. NRRL 62610
GCA_012978535.1	Fusarium sp. NRRL 62957
GCA_013186415.1	Fusarium sp. NRRL 66088
GCA_013266265.1	Fusarium sp. NRRL 66182
GCA_004367055.1	Fusarium sp. NRRL 66335
GCA_021655895.1	Fusarium sp. NRRL 66739
GCA_014824365.1	Fusarium sp. NRRL 66894
GCA_014824405.1	Fusarium sp. NRRL 66896
GCA_025433565.1	Fusarium sp. Ph1
GCA_021020635.1	Fusarium sp. PT
GCA_013416755.1	Fusarium sp. QHM
GCA_019054865.1	Fusarium sp. S18/2
GCA_019054735.1	Fusarium sp. S18/39
GCA_019054775.1	Fusarium sp. S18/7
GCA_019054715.1	Fusarium sp. S19/10
GCA_019192225.1	Fusarium sp. TH15
GCA_954870535.1	Fusarium sp. VM40
GCA_019054645.1	Fusarium sporotrichioides
GCA_017140175.1	Fusarium staphyleae
GCA_013186845.1	Fusarium sterilihyphosum
GCA_014822085.1	Fusarium stilboides
GCF_013396075.1	Fusarium subglutinans
GCA_013623665.1	Fusarium sublunatum
GCA_003670145.1	Fusarium subtropicale
GCA_013186925.1	Fusarium succisae
GCA_012977735.1	Fusarium tanahbumbuense
GCA_001513835.1	Fusarium temperatum
GCA_013186935.1	Fusarium thapsinum
GCF_013396195.1	Fusarium tjaetaba
GCA_027945595.1	Fusarium torreyae
GCA_900312805.1	Fusarium torulosum
GCA_013623685.1	Fusarium transvaalense
GCA_020744515.1	Fusarium tricinctum
GCA_013363205.1	Fusarium tuaranense
GCA_021730365.1	Fusarium tucumaniae
GCA_013364945.1	Fusarium tupiense
GCA_013186905.1	Fusarium udum
GCA_017656695.1	Fusarium ussurianum
GCF_000151355.1	Fusarium vanettenii 77-13-4
GCF_900007375.1	Fusarium venenatum
GCA_013623715.1	Fusarium verrucosum
GCF_000149555.1	Fusarium verticillioides 7600
GCA_019191175.1	Fusarium veterinarium
GCA_020883615.1	Fusarium virguliforme
GCA_017656575.1	Fusarium vorosii
GCA_013183765.1	Fusarium xylarioides
GCA_008711595.1	Fusarium xyrophilum
GCA_025919635.1	Fusarium zanthoxyli
GCA_013266195.1	Fusarium zealandicum
GCA_002197995.1	Gaeumannomyces sp. JS-464
GCF_000145635.1	Gaeumannomyces tritici R3-111a-1
GCA_002803225.1	Gamarada debralockiae
GCA_022813335.1	Gamszarea kalimantanensis
GCA_021527025.2	Geoglossum cookeanum
GCA_021527465.2	Geoglossum glabrum
GCA_026023525.1	Geoglossum simile
GCA_026024515.1	Geoglossum umbratile
GCA_024516215.1	Geopyxis carbonaria
GCA_900188565.1	Geosmithia flava
GCF_012550715.1	Geosmithia morbida
GCA_900188575.1	Geosmithia putterillii
GCF_000409485.1	Glarea lozoyensis ATCC 20868
GCA_001599755.1	Gliomastix tumulicola
GCA_001692915.1	Glonium stellatum
GCA_020080175.1	Glutinoglossum americanum
GCA_029001885.1	Gnomoniopsis castaneae
GCA_027946515.1	Gnomoniopsis smithogilvyi
GCA_027946555.1	Gnomoniopsis sp. IMI 355080
GCA_003611235.1	Golovinomyces cichoracearum
GCA_905337335.1	Gomphillus americanus
GCA_019925645.1	Graphilbum cf. rectangulosporium
GCA_001513895.1	Graphilbum fragrans
GCA_019925625.1	Graphilbum ipis-grandicollis
GCA_022828445.1	Graphiopsis chlorocephala
GCA_019925285.1	Graphium sp. VPRI43844
GCA_032629725.1	Gremmenia infestans
GCF_000143105.1	Grosmannia clavigera kw1407
GCA_019925595.1	Grosmannia huntii
GCA_002778075.1	Grosmannia penicillata
GCA_029299595.1	Grosmannia serpens
GCA_023646125.1	Gyalolechia ehrenbergii
GCA_000442125.1	Gyalolechia flavorubescens KoLRI002931
GCA_020726485.1	Halenospora varia
GCA_027569715.1	Hamigera avellanea
GCA_006538405.1	Hansfordia pulvinata
GCA_000769265.1	Hapsidospora chrysogenum ATCC 11550
GCA_014183095.1	Harringtonia aguacate
GCA_014183025.1	Harringtonia lauricola
GCA_002917075.1	Hawksworthiomyces lignivorus
GCA_002573585.1	Helicocarpus griseus UAMH5409
GCA_022560085.1	Helminthosporium solani
GCA_009613015.1	Helotiales sp. DMI_Dod_QoI
GCA_002554605.1	Helotiales sp. F229
GCA_009733715.1	Herpomyces periplanetae
GCA_029293275.1	Herpotrichiellaceae sp.
GCA_000315175.1	Herpotrichiellaceae sp. UM238
GCA_905337345.1	Heterodermia speciosa
GCA_000956045.1	Hirsutella minnesotensis 3608
GCF_020360975.1	Hirsutella rhossiliensis
GCA_000472125.2	Hirsutella thompsonii MTCC6686
GCF_000150115.1	Histoplasma capsulatum G186AR
GCF_000149585.1	Histoplasma mississippiense (nom. inval.)
GCA_017607445.1	Histoplasma ohiense (nom. inval.)
GCA_022701445.1	Hortaea sp. C3G1500-4
GCA_024761355.1	Hortaea werneckii
GCA_025685495.1	Huntiella abstrusa
GCA_002018275.1	Huntiella bhutanensis
GCA_003032515.1	Huntiella decipiens
GCA_027744815.1	Huntiella fecunda
GCA_000712465.1	Huntiella moniliformis
GCA_000833645.1	Huntiella omanensis
GCA_001483325.1	Huntiella savannae
GCA_027744755.1	Huntiella tyalla
GCF_002865645.1	Hyaloscypha bicolor E
GCA_021399475.1	Hyaloscypha finlandica
GCA_002865625.1	Hyaloscypha hepaticicola
GCA_021399465.1	Hyaloscypha sp. PMI_1271
GCA_002865655.1	Hyaloscypha variabilis F
GCA_911693285.1	Hymenoscyphus albidus
GCA_900184765.1	Hymenoscyphus fraxineus
GCA_001414455.1	Hymenoscyphus fructigenus
GCA_001414485.1	Hymenoscyphus herbarum
GCA_001414345.1	Hymenoscyphus infarciens
GCA_902652825.1	Hymenoscyphus koreanus
GCA_001414375.1	Hymenoscyphus laetus
GCA_900536425.1	Hymenoscyphus linearis
GCA_900536445.1	Hymenoscyphus occultus
GCA_001414415.1	Hymenoscyphus repandus
GCA_001414355.1	Hymenoscyphus salicellus
GCA_001399465.1	Hymenoscyphus scutula
GCA_021365295.1	Hymenoscyphus varicosporioides
GCA_003988905.1	Hymenotorrendiella dingleyae
GCA_016508695.1	Hyphodiscus hymeniophilus
GCA_003988895.1	Hyphodiscus sp. D1413
GCA_022814315.1	Hypocenomyce scalaris
GCA_029290895.1	Hypocreaceae sp.
GCA_029290695.1	Hypocreales sp.
GCA_033060795.1	Hypocreales sp. ML197-S3
GCA_002939055.1	Hypocreales sp. Mo6-1
GCA_000731825.1	Hypocrella siamensis
GCA_902825475.1	Hypomontagnella monticulosa
GCA_022984865.1	Hypomontagnella submonticulosa
GCA_008477525.1	Hypomyces perniciosus
GCA_011799845.1	Hypomyces rosellus
GCA_022495175.1	Hypoxylon argillaceum
GCA_022578845.1	Hypoxylon cercidicola
GCA_022578875.1	Hypoxylon crocopeplum
GCF_022984875.1	Hypoxylon fragiforme
GCA_022578945.1	Hypoxylon fuscum
GCA_028566675.1	Hypoxylon intermedium
GCA_028565235.1	Hypoxylon lenormandii
GCA_902806505.1	Hypoxylon lienhwacheense
GCA_028571165.1	Hypoxylon perforatum
GCA_902806525.1	Hypoxylon pulicicidum
GCA_902806535.1	Hypoxylon rickii
GCA_902806565.1	Hypoxylon rubiginosum
GCA_002120315.1	Hypoxylon sp. CI-4A
GCA_002120305.1	Hypoxylon sp. CO27-5
GCA_000931505.1	Hypoxylon sp. E7406B
GCA_002120335.1	Hypoxylon sp. EC38
GCA_022578575.1	Hypoxylon sp. FL0543
GCA_022497025.1	Hypoxylon sp. FL0890
GCA_022495205.1	Hypoxylon sp. FL1150
GCA_022432365.1	Hypoxylon sp. FL1284
GCA_022578955.1	Hypoxylon sp. FL1857
GCA_022432515.1	Hypoxylon sp. NC0597
GCA_022984935.1	Hypoxylon sp. NC1633
GCA_023628415.1	Hypoxylon sp. PDH2405
GCA_028566595.1	Hypoxylon subgilvum
GCF_022578975.1	Hypoxylon trugodes
GCA_000467715.1	Hysterium pulicare CBS 123377
GCA_022814295.1	Icmadophila ericetorum
GCA_020740775.1	Ilyonectria destructans
GCA_002991585.1	Ilyonectria mors-panacis
GCF_021365365.1	Ilyonectria robusta
GCA_020744155.1	Ilyonectria sp. MPI-CAGE-AT-0026
GCA_030512335.1	Immersiella caudata
GCA_021117315.1	Immersiporthe knoxdaviesiana
GCA_905337355.1	Imshaugia aleurites
GCA_017655985.1	Incumbomyces delicatus
GCA_017656005.1	Incumbomyces lentus
GCA_020002355.1	Intubia oerlemansii
GCA_025802455.2	Iodosphaeria phyllophila
GCA_022578535.1	Jackrogersella minutella
GCA_902806575.1	Jackrogersella multiformis
GCA_003012975.1	Juglanconis juglandina
GCA_003012965.1	Juglanconis oblonga
GCA_003013055.1	Juglanconis sp. DMW523
GCA_015179045.1	Kalaharituber pfeilii
GCA_027946365.1	Kalmusia sp. IMI 367209
GCA_010093485.1	Karstenula rhodostoma CBS 690.94
GCA_020975405.1	Keithomyces neogunnii
GCA_001510575.1	Knoxdaviesia capensis
GCA_001510565.1	Knoxdaviesia proteae
GCA_022813615.1	Knufia fluminis
GCA_030247855.1	Knufia peltigerae
GCA_002319055.1	Knufia petricola
GCA_030247915.1	Knufia sp. JES_112
GCA_009805535.1	Laburnicola sp. JP-R-44
GCA_031010545.1	Laburnicola sp. JP_R_19
GCA_014281115.1	Laburnicola sp. R22_1
GCA_007821475.1	Lachnellula arida
GCA_007825325.1	Lachnellula cervina
GCF_007821495.1	Lachnellula hyalina
GCA_007821535.1	Lachnellula occidentalis
GCA_007821545.1	Lachnellula subtilissima
GCA_007825345.1	Lachnellula suecica
GCA_007825375.1	Lachnellula willkommii
GCA_003988875.1	Lachnum nothofagi
GCA_022814265.1	Lambiella insularis
GCA_000812885.1	Lanzia echinophila
GCA_023184575.1	Lasallia pustulata
GCA_023089105.1	Lasiodiplodia citricola
GCA_009829795.1	Lasiodiplodia gonubiensis
GCA_030512325.1	Lasiodiplodia hormozganensis
GCA_030270915.1	Lasiodiplodia iranensis
GCA_029590625.1	Lasiodiplodia mahajangana
GCA_009801085.1	Lasiodiplodia sp. COLG20
GCA_009801105.1	Lasiodiplodia sp. COLG96
GCA_023087525.1	Lasiodiplodia sp. KE8368
GCA_023079305.1	Lasiodiplodia sp. KE8409
GCF_012971845.1	Lasiodiplodia theobromae
GCA_033439745.1	Lasiosphaeria hispida
GCF_030549165.1	Lasiosphaeria miniovina
GCA_033439765.1	Lasiosphaeria ovina
GCA_027569635.1	Lasiosphaeriaceae sp. G1095
GCA_030549175.1	Lasiosphaeris hirsuta
GCA_030411675.1	Lecanicillium aphanocladii
GCA_900169235.1	Lecanicillium fungicola 150-1
GCA_002796755.1	Lecanicillium psalliotae
GCA_027627215.1	Lecanicillium saksenae
GCA_002242745.2	Lecanicillium sp. LEC01
GCA_003056585.1	Lecanicillium sp. MT-2017a
GCA_023628775.1	Lecanicillium sp. S3808
GCA_030778065.1	Lecanicillium uredinophilum
GCA_002441625.1	Lecanosticta acicola
GCA_010405425.1	Lentithecium fluviatile CBS 122367
GCA_020747065.1	Leotiomycetes sp. MPI-SDFR-AT-0126
GCA_001692735.1	Lepidopterella palustris CBS 459.81
GCA_033220425.1	Lepraria neglecta
GCA_021432625.1	Leptodontidium sp. 2 PMI_412
GCA_020726505.1	Leptodontidium sp. MPI-SDFR-AT-0119
GCA_963580335.1	Leptographium flavum
GCA_004028395.1	Leptographium galeiforme
GCA_001455505.1	Leptographium lundbergii
GCA_000806385.1	Leptographium procerum
GCA_019925535.1	Leptographium radiaticola
GCA_029299265.1	Leptographium wageneri
GCA_029299245.1	Leptographium wingfieldii
GCA_026120165.1	Leptosphaerulina australis
GCA_001660795.1	Leptoxyphium fumago
GCF_014066305.1	Letharia columbiana
GCF_014066315.1	Letharia lupina
GCA_023646175.1	Letrouitia leprolyta
GCA_023646045.1	Letrouitia transgressa
GCA_021030975.1	Lichenothelia convexa
GCA_026054655.1	Lichina confinis
GCA_963422465.1	Lichina pygmaea
GCA_022814235.1	Lignoscripta atroalba
GCF_010093535.1	Lindgomyces ingoldianus
GCA_010093515.1	Lineolata rhizophorae
GCA_009982855.1	Lizonia empirigonia
GCA_022814215.1	Lobaria immixta
GCA_029532625.1	Lomentospora prolificans
GCA_010405375.1	Lophiostoma macrostomum CBS 122681
GCA_010015825.1	Lophiotrema nucula
GCA_010093605.1	Lophium mytilinum
GCA_022814175.1	Loxospora ochrophaea
GCA_020875535.1	Macrophomina phaseolina
GCA_022204955.1	Macrophomina pseudophaseolina
GCA_024180945.1	Macrophomina tecta
GCF_010093625.1	Macroventuria anomochaeta
GCA_029876055.1	Madurella fahalii
GCA_022530565.1	Madurella mycetomatis
GCA_003709005.1	Magnaporthales sp. P1609
GCA_001936055.1	Magnaporthe sp. MG03
GCA_001936065.1	Magnaporthe sp. MG05
GCA_001936455.1	Magnaporthe sp. MG07
GCA_001936555.1	Magnaporthe sp. MG08
GCA_001936955.1	Magnaporthe sp. MG12
GCA_003049425.1	Magnaporthiopsis incrustans
GCA_000193285.1	Magnaporthiopsis poae ATCC 64411
GCA_003049465.1	Magnaporthiopsis rhizophila
GCA_900128795.2	Malbranchea cinnamomea
GCA_007644065.1	Margaritispora aquatica
GCA_930272665.1	Mariannaea elegans
GCA_024336345.1	Mariannaea sp. PMI_226
GCA_002204255.1	Marssonina coronariae
GCA_010093635.1	Massarina eburnea CBS 473.64
GCA_011032825.1	Massariosphaeria phaeospora
GCA_019775565.1	Melanodothis sp. VS III C KN 2
GCA_019775635.1	Melanodothis sp. VS III D KN 1
GCA_010093585.1	Melanomma pulvis-pyrius CBS 109.77
GCA_023677585.1	Meredithiella fracta
GCF_000187405.1	Metarhizium acridum CQMa 102
GCF_000804445.1	Metarhizium album ARSEF 1941
GCA_013305495.1	Metarhizium anisopliae
GCF_000814965.1	Metarhizium brunneum ARSEF 3297
GCA_000814955.1	Metarhizium guizhouense ARSEF 977
GCA_020102295.1	Metarhizium humberi
GCA_031753515.1	Metarhizium rileyi
GCF_000187425.2	Metarhizium robertsii ARSEF 23
GCA_030271035.1	Microascus cirrosus
GCA_024112705.1	Microcera coccophila
GCA_002786065.1	Microcyclospora pomicola
GCA_003012245.1	Microcyclospora tardicrescens
GCA_002785985.1	Microcyclosporella mali
GCA_001566295.1	Microdochium bolleyi
GCA_026745475.1	Microdochium nivale
GCA_031142775.1	Microdochium paspali
GCF_020744255.1	Microdochium trichocladiopsis
GCA_022344085.1	Microsporum audouinii
GCF_000151145.1	Microsporum canis CBS 113480
GCA_030015455.1	Microsporum ferrugineum
GCA_010405405.1	Microthyrium microscopicum
GCA_001636675.1	Moelleriella libera RCEF 2490
GCF_001500285.1	Mollisia scopiformis
GCA_018806995.1	Monascus pilosus
GCA_025999795.1	Monascus purpureus
GCA_002976275.1	Monascus ruber
GCA_002162555.1	Monilinia aucupariae
GCA_008692225.1	Monilinia fructicola
GCA_003260565.1	Monilinia fructigena
GCA_009299455.1	Monilinia laxa
GCA_002909645.1	Monilinia polystroma
GCA_017357885.1	Monilinia vaccinii-corymbosi
GCA_004154925.1	Monosporascus cannonballus
GCA_004154915.1	Monosporascus ibericus
GCA_004155035.1	Monosporascus sp. 5C6A
GCA_004155055.1	Monosporascus sp. CRB-8-3
GCA_004155915.1	Monosporascus sp. CRB-9-2
GCA_004155935.1	Monosporascus sp. GIB2
GCA_004154975.1	Monosporascus sp. MC13-8B
GCA_004155925.1	Monosporascus sp. MG133
GCA_004155945.1	Monosporascus sp. mg162
GCA_008079325.1	Morchella conica
GCA_009192285.1	Morchella crassipes
GCF_003444635.1	Morchella importuna
GCA_024713595.1	Morchella rufobrunnea
GCA_024713935.1	Morchella septimelata
GCF_020137385.1	Morchella sextelata
GCA_024521645.1	Morchella snyderi
GCA_024713685.1	Morchella sp. 2014-9hei
GCA_024713795.1	Morchella sp. 2015-shanyang
GCA_024713845.1	Morchella sp. 2015-Win8
GCA_024713925.1	Morchella sp. 2016-103
GCA_024713855.1	Morchella sp. 2016-41
GCA_024713775.1	Morchella sp. 2016-50
GCA_024713875.1	Morchella sp. 2016-57
GCA_024713865.1	Morchella sp. 2016-72
GCA_024713755.1	Morchella sp. 2018-W16
GCA_024713675.1	Morchella sp. 2018-W22B
GCA_024713715.1	Morchella sp. 2018-W26
GCA_024713625.1	Morchella sp. 2018-W30
GCA_024713705.1	Morchella sp. 2018-W38C
GCA_024713785.1	Morchella sp. 2018-W45
GCA_013407065.1	Morchella sp. a71
GCA_022814195.1	Mycoblastus sanguinarius
GCA_022701365.1	Mycocentrospora acerina
GCA_025331125.1	Mycogone perniciosa
GCA_001297265.1	Mycosphaerella arachidis
GCA_002153405.1	Mycosphaerella populi pn0402
GCA_002116345.1	Mycosphaerella sp. PB-2012b Mex 2-1-2
GCA_000504405.2	Mycosphaerella sp. Ston1
GCA_002785995.1	Mycosphaerelloides madeirae
GCA_010093895.1	Myriangium duriaei CBS 260.36
GCA_002162495.1	Myriosclerotinia curreyana
GCA_002162615.1	Myriosclerotinia duriaeana
GCA_002162505.1	Myriosclerotinia scirpicola
GCA_902810775.1	Myriosclerotinia sulcatula
GCA_019775845.1	Myrmaecium sp. VS I D KN 1
GCF_010093595.1	Mytilinidion resinicola
GCA_003049435.1	Nakataea oryzae
GCF_000150975.2	Nannizzia gypsea CBS 118893
GCA_029635245.1	Nannizziopsis arthrosporioides
GCA_014964245.1	Nannizziopsis barbatae
GCA_002682825.1	Nectria sp. B-13
GCA_017654865.1	Nectria sp. FW16.1
GCA_029299875.1	Nectriaceae sp.
GCA_023628695.1	Nectriaceae sp. PG4201
GCA_022578505.1	Nemania abortiva
GCA_029590615.1	Nemania bipapillata
GCA_022578665.1	Nemania diffusa
GCA_022578855.1	Nemania serpens
GCA_022432375.1	Nemania sp. FL0031
GCA_022578715.1	Nemania sp. FL0916
GCA_022578495.1	Nemania sp. NC0429
GCF_022829205.1	Neoarthrinium moseri
GCA_019775935.1	Neoascochyta sp. HWLR27
GCA_003988965.1	Neobulgaria alba
GCA_022814695.1	Neocatenulostroma microsporum
GCA_027946455.1	Neocucurbitaria cava
GCA_027946375.1	Neodidymelliopsis sp. IMI 364377
GCA_031967955.1	Neofusicoccum caryigenum
GCA_009830905.1	Neofusicoccum cordaticola
GCA_009829855.1	Neofusicoccum kwambonambiense
GCA_029906385.1	Neofusicoccum laricinum
GCA_020912385.1	Neofusicoccum parvum
GCA_021436925.1	Neofusicoccum ribis
GCA_009829365.1	Neofusicoccum umdonicola
GCF_010093505.1	Neohortaea acidophila
GCA_019137265.1	Neonectria coccinea
GCA_001305505.1	Neonectria ditissima
GCA_030864175.1	Neonectria faginata
GCA_013759035.1	Neonectria galligena
GCA_003385265.1	Neonectria hederae
GCA_917563905.1	Neonectria neomacrospora
GCA_003385315.1	Neonectria punicea
GCA_003934905.1	Neonectria sp. DH2
GCA_014621435.1	Neopestalotiopsis clavispora
GCA_023078685.1	Neopestalotiopsis rosae
GCA_011058875.1	Neopestalotiopsis sp. 37M
GCA_023628315.1	Neopestalotiopsis sp. M2102B
GCA_023628335.1	Neopestalotiopsis sp. PM2101
GCA_023628395.1	Neopestalotiopsis sp. PM2101E
GCA_022813445.1	Neophaeococcomyces aloes
GCA_900092665.1	Neoscytalidium dimidiatum
GCA_014282315.1	Neospermospora avenae
GCA_000604205.2	Neurospora africana FGSC 1740
GCA_009806085.1	Neurospora cerealis
GCF_000182925.2	Neurospora crassa OR74A
GCA_009805215.1	Neurospora discreta FGSC 8579
GCA_033458365.1	Neurospora hispaniola
GCA_009805235.1	Neurospora pannonica FGSC 7221
GCA_009802275.1	Neurospora sp. CHS-2018a
GCA_009806015.1	Neurospora sp. CHS-2018b
GCA_009806235.1	Neurospora sp. CHS-2018c
GCA_009805935.1	Neurospora sp. FGSC 26623
GCA_009805485.1	Neurospora sp. FGSC 26624
GCA_009805435.1	Neurospora sp. FGSC 26625
GCA_009805385.1	Neurospora sp. FGSC 26626
GCA_009805365.1	Neurospora sp. FGSC 26627
GCA_009805345.1	Neurospora sp. FGSC 26628
GCA_009805155.1	Neurospora sp. FGSC 26629
GCA_009805085.1	Neurospora sp. FGSC 26630
GCA_009805105.1	Neurospora sp. FGSC 26631
GCA_009804965.1	Neurospora sp. FGSC 26632
GCA_009804945.1	Neurospora sp. FGSC 26633
GCA_009804985.1	Neurospora sp. FGSC 26634
GCA_009804975.1	Neurospora sp. FGSC 26635
GCA_009804955.1	Neurospora sp. FGSC 26636
GCA_009804845.1	Neurospora sp. FGSC 26637
GCA_009804825.1	Neurospora sp. FGSC 26638
GCA_009805295.1	Neurospora sp. FGSC 6877
GCA_027946425.1	Neurospora sp. IMI 360204
GCA_009805225.1	Neurospora sp. LNF1-1
GCA_009805125.1	Neurospora sp. LNF1-2
GCA_000604185.2	Neurospora sublineolata FGSC 5508
GCA_009805285.1	Neurospora terricola FGSC 1889
GCF_000213175.1	Neurospora tetrasperma FGSC 2508
GCA_033439725.1	Neurospora tetraspora
GCA_019925105.1	Niebla homalea
GCA_001007845.1	Nigrograna mackinnonii
GCA_016758845.1	Nigrospora oryzae
GCA_029489945.1	Nigrospora osmanthi
GCA_018287875.1	Nigrospora sphaerica
GCA_023646055.1	Niorma chrysophthalma
GCA_018831755.1	Niveomyces coronatus
GCA_001636815.1	Niveomyces insectorum RCEF 264
GCA_022345685.2	Nothomitra cinnamomea
GCA_033816765.1	Nothopassalora personata
GCA_031771865.1	Nothophaeocryptopus gaeumannii
GCA_021642125.1	Nothophoma quercina
GCA_000827325.1	Oidiodendron maius Zn
GCA_003957845.1	Oidium heveae
GCA_000812245.1	Onygena corvina
GCA_023625935.1	Onygenales sp. R13A2
GCA_023625855.1	Onygenales sp. R3503
GCF_022830035.1	Ophidiomyces ophidiicola
GCA_010093685.1	Ophiobolus disseminans
GCA_003049485.1	Ophioceras dolichostomum
GCA_002591415.1	Ophiocordyceps australis
GCA_012980515.1	Ophiocordyceps camponoti-floridani
GCA_003339455.1	Ophiocordyceps camponoti-leonardi (nom. inval.)
GCA_002591395.1	Ophiocordyceps camponoti-rufipedis
GCA_003339415.1	Ophiocordyceps camponoti-saundersi (nom. inval.)
GCA_001633055.2	Ophiocordyceps polyrhachis-furcata BCC 54312
GCA_027405785.1	Ophiocordyceps robertsii
GCA_012934285.1	Ophiocordyceps sinensis
GCA_001272575.2	Ophiocordyceps unilateralis
GCA_020975735.1	Ophiocordyceps xuefengensis
GCA_029292925.1	Ophiocordycipitaceae sp.
GCA_003671545.1	Ophiognomonia clavigignenti-juglandacearum
GCA_028458525.1	Ophiosphaerella herpotricha
GCA_028456385.1	Ophiosphaerella korrae
GCA_028456235.1	Ophiosphaerella narmari
GCA_019925545.1	Ophiostoma angusticollis
GCA_022392945.1	Ophiostoma australiae
GCA_022392935.1	Ophiostoma cf. undulatum
GCA_019925495.1	Ophiostoma fasciatum
GCA_029299165.1	Ophiostoma himal-ulmi
GCA_019925475.1	Ophiostoma ips
GCA_029299015.1	Ophiostoma montium
GCA_029298975.1	Ophiostoma novo-ulmi subsp. americana
GCA_019925425.1	Ophiostoma pallidulum
GCA_029298845.1	Ophiostoma perfectum
GCA_032248835.1	Ophiostoma piceae
GCA_029298855.1	Ophiostoma populinum
GCA_029298825.1	Ophiostoma quercus
GCA_029298765.1	Ophiostoma sp. 15807
GCA_029298775.1	Ophiostoma sp. 423A
GCA_029298735.1	Ophiostoma sp. CBS 140.51
GCA_022392925.1	Ophiostoma tasmaniense
GCA_029298705.1	Ophiostoma triangulosporum
GCA_029298715.1	Ophiostoma ulmi
GCF_000225545.1	Orbilia oligospora ATCC 24927
GCA_029606265.1	Paecilomyces dactylethromorphus
GCA_029606305.1	Paecilomyces fulvus
GCA_029606225.1	Paecilomyces lecythidis
GCA_029606185.1	Paecilomyces maximus
GCA_003116535.1	Paecilomyces niveus
GCF_004022145.1	Paecilomyces variotii
GCA_019828545.1	Paracamarosporium sp. OC-R06-R3
GCA_033296685.1	Parachaetomium inaequale
GCF_000150735.1	Paracoccidioides brasiliensis Pb18
GCF_000150705.2	Paracoccidioides lutzii Pb01
GCA_025388405.1	Paraconiothyrium brasiliense
GCA_022419385.1	Paraconiothyrium sp. Pb-2020
GCA_900634815.1	Paradendryphiella salina
GCA_021596325.1	Parafenestella ontariensis
GCA_023375755.1	Paramyrothecium foliicola
GCA_003012165.1	Paramyrothecium roridum
GCA_020881915.1	Paramyrothecium sp. XJ0827
GCA_015832175.1	Paraphaeosphaeria minitans
GCF_001642045.1	Paraphaeosphaeria sporulosa
GCA_020744225.1	Paraphoma chrysanthemicola
GCA_001748405.1	Paraphoma sp. B47-9
GCA_949357655.1	Parascedosporium putredinis
GCA_022559985.1	Parastagonospora avenae f. sp. tritici 18332-5
GCF_000146915.1	Parastagonospora nodorum SN15
GCA_033297405.1	Parathielavia appendiculata
GCA_033575675.1	Parathielavia hyrcaniae
GCA_019805375.1	Parengyodontium torokii
GCA_018257885.1	Parmelia sp. 050094
GCA_022813495.1	Pasadenomyces melaninifex
GCA_013248845.1	Passalora sequoiae
GCA_010093705.1	Patellaria atrata CBS 101060
GCA_001592805.2	Peltaster fructicola
GCA_022814155.1	Peltigera leucophlebia
GCA_026054615.1	Peltula sp. TS41687
GCF_001890105.1	Penicilliopsis zonata CBS 506.65
GCF_028826965.1	Penicillium alfredii
GCF_028827245.1	Penicillium angulare
GCF_028974205.1	Penicillium antarcticum
GCF_028826775.1	Penicillium argentinense
GCF_001773325.1	Penicillium arizonense
GCF_028827265.1	Penicillium atrosanguineum
GCA_019977855.1	Penicillium aurantiogriseum
GCA_026122735.1	Penicillium bialowiezense
GCA_000577785.1	Penicillium biforme FM169
GCF_028826915.1	Penicillium bovifimosum
GCA_001048715.1	Penicillium brasilianum
GCF_028827555.1	Penicillium brevicompactum
GCA_014839975.1	Penicillium camemberti
GCF_028826845.1	Penicillium canariense
GCF_028828765.1	Penicillium canescens
GCA_028828875.1	Penicillium capsulatum
GCA_000577495.1	Penicillium carneum LCP05634
GCA_022813165.1	Penicillium caseifulvum
GCF_028827025.1	Penicillium cataractarum
GCA_019827475.1	Penicillium cf. chrysogenum
GCA_028974015.1	Penicillium cf. griseofulvum
GCA_028974045.1	Penicillium cf. viridicatum
GCF_028974085.1	Penicillium chermesinum
GCF_028827035.1	Penicillium chrysogenum
GCF_028974065.1	Penicillium cinerascens
GCF_028827155.1	Penicillium citrinum
GCF_028827145.1	Penicillium concentricum
GCF_028826855.1	Penicillium coprophilum
GCA_018410145.1	Penicillium corylophilum
GCF_028827165.1	Penicillium cosmopolitanum
GCF_028827405.1	Penicillium crustosum
GCA_027569675.1	Penicillium crystallinum
GCF_028827525.1	Penicillium daleae
GCA_027569385.1	Penicillium decumbens
GCA_028827375.1	Penicillium desertorum
GCF_028827545.1	Penicillium diatomitis
GCF_000315645.1	Penicillium digitatum Pd1
GCA_015585785.1	Penicillium dipodomyicola
GCA_911456345.1	Penicillium egyptiacum
GCF_000769745.1	Penicillium expansum
GCA_028828255.1	Penicillium fimorum
GCA_002072365.1	Penicillium flavigenum
GCA_028827385.1	Penicillium freii
GCA_000576735.1	Penicillium fuscoglaucum FM041
GCA_028828275.1	Penicillium glabrum
GCA_025586815.1	Penicillium glycyrrhizacola
GCF_001561935.1	Penicillium griseofulvum
GCA_015586035.1	Penicillium griseoroseum
GCA_028828675.1	Penicillium herquei
GCA_028827645.1	Penicillium hetheringtonii
GCF_028827665.1	Penicillium hispanicum
GCF_028827395.1	Penicillium hordei
GCA_002116305.1	Penicillium italicum
GCA_027569415.1	Penicillium janthinellum
GCF_028827675.1	Penicillium lagena
GCA_028828245.1	Penicillium lividum
GCF_028827895.1	Penicillium longicatenatum
GCF_028827695.1	Penicillium maclennaniae
GCF_028827735.1	Penicillium macrosclerotiorum
GCA_028828285.1	Penicillium majusculum
GCF_028827825.1	Penicillium malachiteum
GCF_028828005.1	Penicillium manginii
GCF_028829835.1	Penicillium mononematosum
GCA_911456355.1	Penicillium nalgiovense
GCA_000733025.2	Penicillium nordicum
GCF_028828085.1	Penicillium nucicola
GCA_002382855.1	Penicillium occitanis (nom. inval.)
GCA_022985105.1	Penicillium ochrochloron
GCF_028828045.1	Penicillium odoratum
GCA_911174995.1	Penicillium olsonii
GCF_001723175.1	Penicillium oxalicum
GCA_019190355.1	Penicillium palitans
GCA_031761475.1	Penicillium pancosmium
GCA_023627375.1	Penicillium paneum
GCF_028828445.1	Penicillium paradoxum
GCA_030035635.1	Penicillium parvum
GCA_000347475.1	Penicillium paxilli ATCC 26601
GCA_013466175.1	Penicillium polonicum
GCF_028828465.1	Penicillium psychrosexuale
GCF_028828015.1	Penicillium pulvis
GCF_028828495.1	Penicillium riverlandense
GCF_028829455.1	Penicillium robsamsonii
GCA_011392555.1	Penicillium rolfsii
GCF_015533775.1	Penicillium roqueforti
GCF_000226395.1	Penicillium rubens Wisconsin 54-1255
GCA_911197225.1	Penicillium salamii
GCF_028829775.1	Penicillium samsonianum
GCA_928213465.1	Penicillium sclerotigenum
GCA_911649655.1	Penicillium sclerotiorum
GCA_027569585.1	Penicillium silybi
GCA_024706585.1	Penicillium simplicissimum
GCF_002072235.1	Penicillium solitum
GCF_028829465.1	Penicillium soppii
GCA_030710325.1	Penicillium sp. 91 TS-2023
GCA_029142745.1	Penicillium sp. BM32
GCA_008931925.1	Penicillium sp. BW_12
GCA_008931945.1	Penicillium sp. BW_162_3FA
GCA_008931935.1	Penicillium sp. BW_MB
GCA_005250745.2	Penicillium sp. CF01
GCA_002916455.1	Penicillium sp. CF05
GCA_028827225.1	Penicillium sp. CMV-2018d
GCA_025768115.1	Penicillium sp. D2Mb
GCA_028827535.1	Penicillium sp. DV-2018c
GCA_027569595.1	Penicillium sp. G339
GCA_027569895.1	Penicillium sp. G342
GCA_002000375.1	Penicillium sp. HKF2
GCA_028828865.1	Penicillium sp. IBT 16267x
GCA_028828935.1	Penicillium sp. IBT 18751x
GCA_028827885.1	Penicillium sp. IBT 31633x
GCA_028828895.1	Penicillium sp. IBT 35674x
GCA_003138045.1	Penicillium sp. MA 6036
GCA_003138025.1	Penicillium sp. MA 6040
GCA_030779445.1	Penicillium sp. MBC 424
GCA_030779285.1	Penicillium sp. MBC 428
GCA_003852855.1	Penicillium sp. MT2 MMC-2018
GCA_029142755.1	Penicillium sp. MT45
GCA_011750695.1	Penicillium sp. OUCMDZ-019
GCA_023626555.1	Penicillium sp. PF2412A
GCA_023626615.1	Penicillium sp. PH3801
GCA_023626495.1	Penicillium sp. PT4103
GCA_023626515.1	Penicillium sp. R1202D
GCA_023625675.1	Penicillium sp. R2202
GCA_023626535.1	Penicillium sp. S1126A
GCA_023627405.1	Penicillium sp. S1316
GCA_003800495.2	Penicillium sp. SPG-F1
GCA_003800485.2	Penicillium sp. SPG-F15
GCA_013138035.1	Penicillium sp. str. #12
GCA_019775275.1	Penicillium sp. VS AB III KN
GCA_019775305.1	Penicillium sp. VS AB III KN 1
GCA_019775415.1	Penicillium sp. VS I D KN
GCA_019775465.1	Penicillium sp. VS I D KN 3
GCA_029142805.1	Penicillium sp. WT45
GCA_018340795.1	Penicillium steckii
GCF_028828155.1	Penicillium subrubescens
GCA_020086695.1	Penicillium sumatraense
GCA_028829675.1	Penicillium tannophilum
GCF_028828555.1	Penicillium taxi
GCA_030142185.1	Penicillium thymicola
GCA_030762825.1	Penicillium turbatum
GCA_014839625.1	Penicillium ucsense
GCF_028828195.1	Penicillium verhagenii
GCF_028828655.1	Penicillium verrucosum
GCA_028828185.1	Penicillium viridicatum
GCF_028829585.1	Penicillium vulpinum
GCF_028829765.1	Penicillium waksmanii
GCA_948474695.1	Periconia digitata
GCA_003073855.1	Periconia macrospinosa
GCA_023627715.1	Periconia sp. R9002
GCA_030378425.1	Periconia sp. TS-2
GCA_000222875.2	Periglandula ipomoeae IasaF13
GCF_000516985.1	Pestalotiopsis fici W106-1
GCA_030412595.1	Pestalotiopsis neglecta
GCA_023701735.1	Pestalotiopsis sp. 9143b
GCA_018092615.1	Pestalotiopsis sp. CR013
GCA_018115615.1	Pestalotiopsis sp. DP-2020a
GCA_001599175.1	Pestalotiopsis sp. JCM 9685
GCA_023510015.1	Pestalotiopsis sp. LF_19_12
GCA_021199905.1	Pestalotiopsis sp. MUOB 440515
GCA_022432395.1	Pestalotiopsis sp. NC0098
GCA_026119845.1	Pezicula carpinea
GCA_009805495.1	Pezicula neosporulosa
GCA_003008705.1	Pezicula radicicola
GCA_022190145.1	Pezicula rhizophila
GCA_024516245.1	Peziza echinospora
GCF_000392275.1	Phaeoacremonium minimum UCRPA7
GCA_001006345.1	Phaeomoniella chlamydospora
GCA_022814565.1	Phaeophleospora eucalypticola
GCA_003501895.1	Phaeosphaeria sp. A1 3.1a
GCA_003503105.1	Phaeosphaeria sp. H6.2b
GCA_020747045.1	Phaeosphaeria sp. MPI-PUGE-AT-0046c
GCA_021365335.1	Phaeosphaeriaceae sp. PMI808
GCF_030411735.1	Phialemonium atrogriseum
GCA_003988865.1	Phialocephala sp. D728
GCA_900073065.1	Phialocephala subalpina
GCA_016110215.1	Phialophora americana
GCF_001299255.1	Phialophora attinorum
GCA_016109575.1	Phialophora chinensis
GCA_016109585.1	Phialophora expanda
GCA_000835435.1	Phialophora macrospora
GCA_016109495.1	Phialophora tarda
GCA_002099365.1	Phialophora verrucosa
GCA_001599375.1	Phoma herbarum
GCA_033682645.1	Phoma sp. ATCC 74077
GCA_004335185.1	Phoma sp. RAV-16-625
GCA_004835665.1	Phoma sp. XZ068
GCA_033444525.1	Phoma sp. YAFEF320
GCA_029339225.1	Phyllachora maydis
GCA_019455665.1	Phyllactinia moricola
GCA_026026795.1	Phylliscum demangeonii
GCA_020351975.1	Phyllosticta ampelicida
GCA_001604925.1	Phyllosticta capitalensis
GCA_009193405.1	Phyllosticta citriasiana
GCA_030028495.1	Phyllosticta citricarpa
GCA_030028435.1	Phyllosticta paracitricarpa
GCA_016880775.1	Phymatotrichopsis omnivora
GCA_018902385.1	Physcia stellaris
GCA_026026785.1	Piccolia ochrophora
GCA_010093745.1	Piedraia hortae CBS 480.64
GCA_033220655.1	Pithomyces chartarum
GCA_963556305.1	Platismatia glauca
GCA_020746995.1	Plectosphaerella cucumerina
GCA_020726575.1	Plectosphaerella plurivora
GCA_014635975.1	Plectosphaerella sp. P0831
GCA_022343325.1	Plenodomus biglobosus
GCA_022609195.1	Plenodomus libanotidis
GCA_025504975.1	Plenodomus lindquistii
GCF_000230375.1	Plenodomus lingam JN3
GCA_010093695.1	Plenodomus tracheiphilus IPT5
GCA_019455505.1	Pleochaeta shiraiana
GCA_010093715.1	Pleomassaria siparia CBS 279.74
GCA_026027315.1	Pleopsidium flavum
GCA_000263175.2	Pleosporales sp. UM 1110
GCA_030052745.1	Pleurostoma richardsiae
GCA_003988805.1	Ploettnerulaceae sp. D365
GCF_001653235.2	Pochonia chlamydosporia 170
GCA_022627015.2	Podosphaera aphanis
GCA_030378345.1	Podosphaera fusca
GCA_013170925.1	Podosphaera leucotricha
GCA_028751805.1	Podosphaera xanthii
GCF_000226545.1	Podospora anserina S mat+
GCA_033675105.1	Podospora appendiculata
GCA_033296905.1	Podospora australis
GCA_017354895.1	Podospora comata
GCA_033439775.1	Podospora didyma
GCA_033297215.1	Podospora fimiseda
GCA_033296915.1	Podospora setosa
GCA_010093785.1	Polychaeton citri CBS 116435
GCA_010093805.1	Polyplosphaeria fusca
GCA_002573605.1	Polytolypa hystricis UAMH7299
GCA_022579005.1	Poronia punctata
GCA_001553865.1	Preussia sp. BSL10
GCA_023627725.1	Preussia sp. D2B6
GCA_003988795.1	Proliferodiscus dingleyae
GCA_022315425.1	Pseudevernia furfuracea
GCA_013365205.1	Pseudocercospora cruenta
GCA_003666085.1	Pseudocercospora crystallina
GCA_001578235.1	Pseudocercospora eumusae
GCF_000340215.1	Pseudocercospora fijiensis CIRAD86
GCA_014298035.1	Pseudocercospora fuligena
[truncated: 545 more rows]
