# Supplementary material for: Resistance Gene-Guided Discovery of a Fungal Spirotetramate as an Acetolactate Synthase Inhibitor
Source: J Am Chem Soc. 2025 Oct 28;147(45):42100–9. doi: 10.1021/jacs.5c16272 (PMC12616698; doi:10.1021/jacs.5c16272)
Supplement: Supplementary file 4 [file ja5c16272_si_004.xlsx]

## Sheet: Data S3
Family	Fungus	Scaffold	Start position	End position	Core enzymes	Duplicated proteins	Similar BGC	Similarity score	Metabolite from similar BGC
1	Halenospora varia	JAHEWH010000002	808858	822282	NRPS-like	Chitin synthase A	-	-	-
1	Hymenoscyphus varicosporioides	JAJTIW010000001	765508	778904	NRPS-like	Chitin synthase A	-	-	-
2	Cladosporium sp. MBC 869	JARJTW010000200.1	42963	55149	NRPS-like	Aldo-keto reductase family 1 member A1	-	-	-
2	Graphiopsis chlorocephala	JAIZZJ010000008.1	1897638	1909598	NRPS-like	Aldo-keto reductase family 1 member A1	-	-	-
2	Cladosporium sp. SL-16	PEGC01000014.1	369099	381214	NRPS-like	Aldo-keto reductase family 1 member A1	-	-	-
2	Preussia sp. D2B6	JAMAHV010000026.1	225350	237536	NRPS-like	Aldo-keto reductase family 1 member A1	-	-	-
2	Pseudopyrenochaeta terrestris	JAKLMJ010000002.1	1187526	1198669	NRPS-like	Aldo-keto reductase family 1 member A1	-	-	-
2	Cladosporium phlei	QZFA01000115.1	9134	25028	NRPS-like	Aldo-keto reductase family 1 member A1	-	-	-
2	Cladosporium tenuissimum	JAIQXY010000005.1	221348	238256	NRPS-like	Aldo-keto reductase family 1 member A1	-	-	-
2	Preussia sp. BSL10	LJJI01000219.1	208594	219887	NRPS-like	Aldo-keto reductase family 1 member A1	-	-	-
2	Cladosporium velox	JANIIF010000021.1	204218	216404	NRPS-like	Aldo-keto reductase family 1 member A1	-	-	-
2	Cladosporium cucumerinum	JALDQA010000005.1	270478	283037	NRPS-like	Aldo-keto reductase family 1 member A1	-	-	-
2	Elsinoe australis	SWCS01000008.1	92047	114388	NRPS-like	Aldo-keto reductase family 1 member A1	FBGC00187	3.2	arginine-containing cyclodipeptides
2	Melanodothis sp. VS III C KN 2	JACWFM010000043.1	217275	231175	NRPS-like	Aldo-keto reductase family 1 member A1	-	-	-
3	Penicillium turbatum	JAUJYX010000019.1	60744	135113	PKS-NRPS	Methionine aminopeptidase 2-1; Threonine synthase	FPROT00012	14.2	aspochalasins
3	Venustampulla echinocandica	NW_022474217	114829	161891	PKS-NRPS, HR-PKS, TC (UbiA)	Methionine aminopeptidase 2-2	FBGC00287	56.1	fumagillin/pseurotin
3	Clonostachys chloroleuca	CABFNP030001245	2100041	2128419	PKS-NRPS, PT (DMATS)	Arylsulfatase; Methionine aminopeptidase 2-2	FBGC00076	62.1	cyclopiazonic acid
3	Penicillium sp. MT45	JARFLT010000005.1	5934	57844	PKS-NRPS	Methionine aminopeptidase 2-2; Polygalacturonase	FBGC00739	14.7	terrecyclic acid A
3	Penicillium sp. MBC 424	JAPFSX010000131.1	316114	368026	PKS-NRPS	Methionine aminopeptidase 2-2; Polygalacturonase	FBGC00739	14.7	terrecyclic acid A
3	Penicillium camemberti	JACXYV010000016.1	781894	831441	PKS-NRPS	Methionine aminopeptidase 2-1	FBGC00635	15.1	chaetolivacine A
3	Penicillium brevicompactum	JAPZBQ010000003	13976	71419	PKS-NRPS	Methionine aminopeptidase 2-2; Polygalacturonase	FBGC00739	14.6	terrecyclic acid A
3	Penicillium sp. BM32	JARFLR010000009.1	5875	57788	PKS-NRPS	Methionine aminopeptidase 2-2; Polygalacturonase	FBGC00739	14.7	terrecyclic acid A
3	Penicillium olsonii	CAJVNO010000011	3795	55699	PKS-NRPS	Methionine aminopeptidase 2-2; Polygalacturonase	FBGC00739	14.7	terrecyclic acid A
3	Penicillium sp. WT45	JARFLS010000005.1	7470036	7521948	PKS-NRPS	Methionine aminopeptidase 2-2; Polygalacturonase	FBGC00739	14.7	terrecyclic acid A
3	Pochonia chlamydosporia 170	NC_035791	6169048	6197887	NRPS	Methionine aminopeptidase 2-2	FBGC00287	2.7	fumagillin/pseurotin
3	Penicillium robsamsonii	JAQJAW010000003	3666198	3711581	PKS-NRPS	Methionine aminopeptidase 2-1	FPROT00012	13.8	aspochalasins
3	Colletotrichum karsti	NW_024065934	432413	458660	HR-PKS	Methionine aminopeptidase 2-2	FBGC00646	15.6	15G256alpha
3	Xylaria scruposa	MU280213	339458	396264	PKS-NRPS, TC (Class1)	Methionine aminopeptidase 1; Methionine aminopeptidase 2-2	FBGC00163	75.9	brasilane E
3	Penicillium sp. CMV-2018d	JAPZBW010000006	6735771	6786335	PKS-NRPS, TC (UbiA)	Acyl-CoA synthetase short-chain family member 3, mitochondrial; Methionine aminopeptidase 1; Methionine aminopeptidase 2-2	FBGC00287	61.9	fumagillin/pseurotin
3	Penicillium soppii	JAQKAI010000005	92715	141648	PKS-NRPS	Methionine aminopeptidase 2-2; Polygalacturonase	FBGC00739	14.1	terrecyclic acid A
3	Penicillium concentricum	JAPZBT010000002	7100116	7144535	PKS-NRPS	Methionine aminopeptidase 2-1	FPROT00012	14.1	aspochalasins
3	Penicillium expansum	NW_015971271	903	56547	PKS-NRPS	Methionine aminopeptidase 2-2	FPROT00012	14	aspochalasins
3	Penicillium aurantiogriseum	JAFCIW010000002.1	83405	129528	PKS-NRPS	Methionine aminopeptidase 2-2	FPROT00012	14.1	aspochalasins
3	Penicillium crustosum	JAPZBV010000002	9290443	9335186	PKS-NRPS	Methionine aminopeptidase 2-1	FPROT00012	13.9	aspochalasins
3	Apiospora pterosperma	JAFBMP010000002.1	531960	625388	PKS-NRPS	Methionine aminopeptidase 2-2	FBGC00284	33.5	aspyridone A
3	Penicillium polonicum	CM024082.1	7145197	7192770	PKS-NRPS	Methionine aminopeptidase 2-2	FPROT00012	14.1	aspochalasins
3	Aspergillus fischeri NRRL 181 Neosartorya fischeri NRRL 181	NW_001509764	8469	106786	HR-PKS, HR-PKS, NRPS, PT (DMATS), PT (DMATS)	Methionine aminopeptidase 1; Methionine aminopeptidase 2-2	FBGC00043	92.5	fumitremorgin A
3	Penicillium polonicum	CM024082.1	6473862	6544276	PKS-NRPS	Acyl-CoA synthetase short-chain family member 3, mitochondrial; Methionine aminopeptidase 1; Methionine aminopeptidase 2-2	FBGC00287	50.2	fumagillin/pseurotin
3	Penicillium fuscoglaucum FM041	HG814220.1	6439	53109	PKS-NRPS	Methionine aminopeptidase 2-2	FBGC00635	15.1	chaetolivacine A
3	Aspergillus taichungensis	KZ559500	329897	347611	NRPS	Glycerol 2-dehydrogenase (NADP(+)); Methionine aminopeptidase 2-2	FBGC00287	2.5	fumagillin/pseurotin
3	Penicillium sp. CF01	RFFF01000054.1	426	44180	PKS-NRPS, NRPS	Methionine aminopeptidase 2-1	FBGC00626	13.1	chamiside A
3	Chrysosporium keratinophilum	JARBIX010000001.1	1388674	1416248	NRPS, PT (DMATS), PT (DMATS)	Methionine aminopeptidase 2-1	FBGC00340	16.1	epi-aszonalenin A
3	Penicillium bovifimosum	JAPQKL010000002	22046	67400	PKS-NRPS	Methionine aminopeptidase 2-2; Threonine synthase	FPROT00012	13.9	aspochalasins
3	Penicillium sp. MBC 428	JAPFSY010000112.1	3650	76851	PKS-NRPS	Methionine aminopeptidase 2-2; Polygalacturonase	FBGC00739	14.7	terrecyclic acid A
3	Colletotrichum cereale	MU840056	46652	52704	TC (UbiA)	Methionine aminopeptidase 2-2	FBGC00618	45.5	culmorin
3	Penicillium solitum	NW_024469210	1381	40543	HR-PKS, NRPS-like	Methionine aminopeptidase 2-2	FPROT00012	14.2	aspochalasins
3	Penicillium sp. DV-2018c	JAQJAA010000006	4601913	4648676	PKS-NRPS	Methionine aminopeptidase 2-1; Threonine synthase	FBGC00626	24.5	chamiside A
3	Penicillium viridicatum	JAQKAP010000001	57107	108443	NRPS	Methionine aminopeptidase 2-1	FBGC00626	13.2	chamiside A
4	Hypocreales sp. ML197-S3	JACGYW010000002.1	98042	104615	TC (Pyr4)	Methionine aminopeptidase 2-2	FBGC00287	2.6	fumagillin/pseurotin
4	Lecanicillium sp. S3808	JAMAJY010000006.1	341550	348103	TC (Pyr4)	Methionine aminopeptidase 2-2	FBGC00287	2.7	fumagillin/pseurotin
5	Parengyodontium torokii	JADQAY010000033.1	450947	457438	TC (Pyr4)	Methionine aminopeptidase 2-1	FBGC00287	2.6	fumagillin/pseurotin
5	Lecanicillium sp. LEC01	NIWZ02000003.1	951068	957565	TC (Pyr4)	Methionine aminopeptidase 2-1	FBGC00287	2.6	fumagillin/pseurotin
5	Lecanicillium sp. MT-2017a	PXYN01000241.1	431386	436181	TC (Pyr4)	Methionine aminopeptidase 2-1	FBGC00287	2.6	fumagillin/pseurotin
5	Gamszarea kalimantanensis	JAKLMQ010000011.1	290900	297391	TC (Pyr4)	Methionine aminopeptidase 2-1	FBGC00287	2.6	fumagillin/pseurotin
6	Sordariomycetes sp. R4601	JAMAJU010000007.1	662497	667884	T3PKS	Methionine aminopeptidase 2-2	FBGC00507	66.4	alkyl pyrones, resorcylic acids, and resorcinols
6	Exophiala xenobiotica	NW_013562492	1804036	1829915	T3PKS	5-oxoprolinase; Methionine aminopeptidase 2-2; Nucleoside diphosphatase Gda1	FBGC00502	63.1	alkyl pyrones, resorcylic acids, and resorcinols
6	Scopulariopsis brevicaulis	JAGFNX010000262.1	122329	130582	T3PKS	Methionine aminopeptidase 2-2	FBGC00507	74.7	alkyl pyrones, resorcylic acids, and resorcinols
7	Ascochyta lentis	RZGK01000008	1852451	1956179	PKS-NRPS, HR-PKS, HR-PKS, HR-PKS, TC (UbiA), PKS-like	Acyl-CoA synthetase short-chain family member 3, mitochondrial; Methionine aminopeptidase 1; Methionine aminopeptidase 2-2	FBGC00287	51.6	fumagillin/pseurotin
7	Ascochyta viciae	SATY01000081.1	4831	70280	PKS-NRPS, HR-PKS, TC (UbiA)	Chitin synthase ChsG; Methionine aminopeptidase 2-2	FBGC00618	45.3	culmorin
7	Ascochyta fabae	SATU01000058.1	11931	81278	PKS-NRPS, HR-PKS, TC (UbiA)	Chitin synthase ChsG; Methionine aminopeptidase 2-2	FBGC00618	45.3	culmorin
7	Ascochyta viciae-villosae	SATZ01000035.1	460	109309	PKS-NRPS, HR-PKS, HR-PKS, HR-PKS, HR-PKS, TC (UbiA)	Acyl-CoA synthetase short-chain family member 3, mitochondrial; Methionine aminopeptidase 1; Methionine aminopeptidase 2-2	FBGC00287	57.4	fumagillin/pseurotin
7	Dothichiza sp. YAFEF048	JAVISA010000006.1	1382649	1433517	PKS-NRPS, HR-PKS	Acyl-CoA synthetase short-chain family member 3, mitochondrial; Methionine aminopeptidase 2-2	FBGC00287	54.2	fumagillin/pseurotin
7	Ascochyta pisi	JALRMB010000158.1	3848	81555	PKS-NRPS, HR-PKS, TC (UbiA)	Acyl-CoA synthetase short-chain family member 3, mitochondrial; Methionine aminopeptidase 1; Methionine aminopeptidase 2-2	FBGC00287	57	fumagillin/pseurotin
8	Penicillium rolfsii	QMFL01000025	2502860	2520448	NRPS	Adenosine kinase	FBGC00345	3.9	aspercryptin
8	Penicillium subrubescens	JAQKAJ010000002	3464303	3481984	NRPS	Adenosine kinase	FBGC00345	3.4	aspercryptin
8	Penicillium ochrochloron	JAAVMA010000010.1	57051	74573	NRPS	Adenosine kinase	-	-	-
8	Aureobasidium pullulans EXF-150	NW_021941073	4945	24598	NRPS	Adenosine kinase; Small ribosomal subunit protein uS7	-	-	-
9	Lachnellula arida	QGMF01000045	18334	54769	HR-PKS	AhpC/TSA family protein; Peroxisomal ATPase PEX6	FBGC00304	50.2	ACR-toxin
9	Gremmenia infestans	JAFEVB010000029.1	1088252	1118838	HR-PKS, NRPS	AhpC/TSA family protein; Peroxisomal ATPase PEX6	FBGC00304	49.3	ACR-toxin
10	Calonectria pseudoreteaudii	KV875250.1	782657	795482	HR-PKS	Ceramide synthase LAG1	FBGC00320	22.9	valactamide A
10	Triangularia verruculosa	MU863898	98812	125501	HR-PKS	Ceramide synthase LAG1	FBGC00304	52.7	ACR-toxin
11	Aspergillus baeticus	JAPDEI010000012.1	11923	61416	NR-PKS, PT (DMATS)	5-oxoprolinase	FBGC00557	61.3	hancockinone A
11	Penicillium sp. S1316	JAMAHF010000046.1	89018	110774	NR-PKS, PT (DMATS)	5-oxoprolinase	FBGC00557	31.9	hancockinone A
12	Leptodontidium sp. MPI-SDFR-AT-0119	JAHLEZ010000002	5242328	5246155	TC (UbiA)	Glyoxylate reductase	-	-	-
12	Nigrograna mackinnonii	JGVQ01000246.1	444381	485403	HR-PKS, NRPS-like	Glyoxylate reductase	FBGC00748	14.4	cerulenin
12	Penicillium angulare	JAPZBL010000002	2033868	2104455	NRPS	Alpha-adducin	FPROT00029	5.4	panepoxydone
12	Xenoacremonium recifei	WOFQ01000041.1	155510	193282	HR-PKS, NRPS	Alpha-adducin; Glyoxylate reductase	FBGC00304	47.2	ACR-toxin
12	Clonostachys rosea	CP110206.1	667071	680676	NRPS	Glyoxylate reductase	-	-	-
12	Clonostachys byssicola	CABFNO020001323	68991	136707	HR-PKS	Alpha-adducin	FBGC00066	33.4	depudecin
12	Trichoderma breve	CM052951	4582052	4609885	NRPS	Glyoxylate reductase	-	-	-
12	Calonectria crousiana	VTGD01000001.1	463289	482398	HR-PKS	Alpha-adducin	FPROT00004	4.4	enfumafungin
12	Penicillium soppii	JAQKAI010000002	2029903	2047043	NRPS	Glyoxylate reductase	-	-	-
12	Xylaria venustula	MU389333	857422	901435	NRPS, TC (UbiA)	Glyoxylate reductase	FBGC00264	23.6	trihazone F
13	Pseudopestalotiopsis theae	JACWGD010000026.1	487220	524382	NR-PKS	Glyoxylate reductase	FBGC00229	16.3	pigmented naphthoquinones
13	Penicillium cf. chrysogenum	JACVQR010000008.1	1452071	1473190	NR-PKS	Glyoxylate reductase	FBGC00244	99	TAN-1612
14	Polytolypa hystricis UAMH7299	PDNA01000043	33080	105227	NRPS	Fatty acid synthase subunit alpha; Fatty acid synthase subunit beta	FBGC00345	10.4	aspercryptin
14	Aspergillus alliaceus	NW_022474727	85861	148543	NRPS	Fatty acid synthase subunit alpha	FBGC00345	14.1	aspercryptin
14	Chrysosporium queenslandicum	LJPI01000533.1	126842	186485	NRPS	Fatty acid synthase subunit alpha; Fatty acid synthase subunit beta	FBGC00345	10.4	aspercryptin
14	Aspergillus burnettii	SPNV01000031	26225	85217	NRPS	Fatty acid synthase subunit alpha	FBGC00345	10.8	aspercryptin
14	Aspergillus parasiticus	SJFF01000032.1	125434	196943	NRPS, chimeric TS	Fatty acid synthase subunit beta; Leucine aminopeptidase 1	FBGC00199	11.8	atranorin
14	Aspergillus bertholletiae	ML736166	268095	313723	NRPS	Leucine aminopeptidase 1	FBGC00199	11.7	atranorin
14	Aspergillus caelatus	NW_022475286	134459	196963	NRPS	Fatty acid synthase subunit beta	FBGC00199	11.6	atranorin
14	Aspergillus flavus NRRL3357	NC_054697	115000	186502	NRPS, chimeric TS	Fatty acid synthase subunit beta; Leucine aminopeptidase 1	FBGC00199	11.8	atranorin
14	Aspergillus sp. GbtcF2	JAGXKE010000013.1	112707	184205	NRPS, chimeric TS	Fatty acid synthase subunit beta; Leucine aminopeptidase 1	FBGC00199	11.7	atranorin
14	Aspergillus sp. ATCC 12892	NVQI01000090.1	124241	195577	NRPS, chimeric TS	Fatty acid synthase subunit beta; Leucine aminopeptidase 1	FBGC00199	11.9	atranorin
14	Aspergillus sojae	CP035523.1	85051	156207	NRPS, chimeric TS	Fatty acid synthase subunit beta; Leucine aminopeptidase 1	FBGC00199	11.7	atranorin
14	Aspergillus novoparasiticus	ML733461	115617	187245	NRPS, chimeric TS	Fatty acid synthase subunit beta; Leucine aminopeptidase 1	FBGC00199	11.9	atranorin
14	Aspergillus minisclerotigenes	ML732808	39069	110529	NRPS, chimeric TS	Fatty acid synthase subunit beta; Leucine aminopeptidase 1	FBGC00199	12	atranorin
14	Aspergillus oryzae RIB40	NC_036441	102008	173574	NRPS, PPPS	Leucine aminopeptidase 1	FBGC00199	11.8	atranorin
14	Byssoonygena ceratinophila	LJPH01000183.1	126329	195161	NRPS	Fatty acid synthase subunit alpha; Fatty acid synthase subunit beta	FBGC00068	13	apicidin F
14	Aspergillus texensis	JANAXO010000011.1	120168	191678	NRPS, chimeric TS	Fatty acid synthase subunit beta; Leucine aminopeptidase 1	FBGC00199	12	atranorin
14	Aspergillus sergii	ML741793	135646	207494	NRPS, chimeric TS	Fatty acid synthase subunit beta; Leucine aminopeptidase 1	FBGC00199	11.9	atranorin
14	Aspergillus transmontanensis	ML738325	103265	175024	NRPS, chimeric TS	Leucine aminopeptidase 1	FBGC00199	11.9	atranorin
14	Aspergillus arachidicola	ML737136	315477	383158	NRPS, PPPS	Fatty acid synthase subunit beta; Leucine aminopeptidase 1	FBGC00199	11.9	atranorin
14	Aspergillus sp. GBTC2 WXH	JANZLR010000013.1	112707	184205	NRPS, chimeric TS	Fatty acid synthase subunit beta; Leucine aminopeptidase 1	FBGC00199	11.7	atranorin
15	Tolypocladium amazonense	JALHCE010000131.1	2578	37196	NR-PKS	D-lactate dehydrogenase [cytochrome], mitochondrial; Succinate-semialdehyde dehydrogenase [NADP(+)]	FPROT00014	49.1	C4-alkylated dihydroisocoumarins
15	Talaromyces wortmannii	MJVA01000818.1	684784	730447	NR-PKS	5-aminolevulinate synthase, mitochondrial; D-lactate dehydrogenase [cytochrome], mitochondrial	FPROT00014	29.5	C4-alkylated dihydroisocoumarins
16	Fusarium armeniacum	JABFER010000139.1	351304	384567	HR-PKS	Sphingolipid C9-methyltransferase	FBGC00267	25	trichosetin
16	Fusarium sp. FIESC RH6	JAJALC010002376	52596	86916	HR-PKS, T3PKS	Sphingolipid C9-methyltransferase	FPROT00023	15.1	soppiline C
16	Fusarium aethiopicum	JAGDVJ010000024.1	44368	63388	HR-PKS, T3PKS	Sphingolipid C9-methyltransferase	FPROT00023	30.8	soppiline C
16	Fusarium globosum	JAAQPF010000406	44	21697	HR-PKS	Sphingolipid C9-methyltransferase	FPROT00023	16.2	soppiline C
16	Fusarium denticulatum	JAAOAK010000210	204	20832	HR-PKS, T3PKS	Sphingolipid C9-methyltransferase	FPROT00023	16.2	soppiline C
16	Helicocarpus griseus UAMH5409	PDNB01000024	10939	31841	HR-PKS, T3PKS	Sphingolipid C9-methyltransferase	FPROT00023	16.5	soppiline C
16	Fusarium mexicanum	JAAOAM010000204	146700	166785	HR-PKS, T3PKS	Sphingolipid C9-methyltransferase	FPROT00023	16.2	soppiline C
16	Fusarium gaditjirri Gibberella gaditjirri	JABFAI010000353	2821	17692	HR-PKS, T3PKS	Sphingolipid C9-methyltransferase	FPROT00023	16.3	soppiline C
16	Fusarium sacchari	JADANP010000023.1	422508	441264	HR-PKS, T3PKS	Sphingolipid C9-methyltransferase	FPROT00023	15.6	soppiline C
16	Fusarium sp. PT	JAHMRZ010000001.1	97110	134456	HR-PKS, T3PKS, RiPP PP	Sphingolipid C9-methyltransferase	FPROT00023	16.1	soppiline C
16	Fusarium sp. KOD 1611	JABKKQ010000078.1	1481	18021	HR-PKS, T3PKS	Sphingolipid C9-methyltransferase	FPROT00023	16	soppiline C
16	Fusarium sp. NRRL 47473	JABSTM010000172.1	159369	179454	HR-PKS, T3PKS	Sphingolipid C9-methyltransferase	FPROT00023	31.5	soppiline C
16	Amauroascus niger	LJPK01000197.1	357344	411531	PKS-NRPS, HR-PKS, T3PKS	Sphingolipid C9-methyltransferase	FBGC00260	73.4	cytochalasin E
16	Fusarium acuminatum	JAPTGE010000008.1	1386235	1411026	HR-PKS, T3PKS	Sphingolipid C9-methyltransferase	FPROT00023	16.1	soppiline C
16	Fusarium brevicatenulatum	JABEEJ010000037.1	55018	74582	HR-PKS	Sphingolipid C9-methyltransferase	FPROT00023	16.2	soppiline C
16	Fusarium nygamai	LBNR01000026.1	140547	153920	HR-PKS	Sphingolipid C9-methyltransferase	FBGC00329	2.8	pneumocandin A0
16	Fusarium anguioides	JAALXK010000490.1	203	36394	HR-PKS, T3PKS	Sphingolipid C9-methyltransferase	FPROT00023	16.2	soppiline C
16	Fusarium sp. JS626	JWIV01000060.1	9506	43221	HR-PKS	Sphingolipid C9-methyltransferase	FPROT00023	16	soppiline C
16	Fusarium sporotrichioides	JAHKNS010000004.1	9924	37277	HR-PKS, T3PKS	Sphingolipid C9-methyltransferase	FPROT00023	16.2	soppiline C
16	Fusarium flagelliforme	NW_025763510	176929	219313	HR-PKS, T3PKS	Sphingolipid C9-methyltransferase	FPROT00023	15.9	soppiline C
16	Fusarium sterilihyphosum	JAAOAU010000249.1	186	20267	HR-PKS, T3PKS	Sphingolipid C9-methyltransferase	FPROT00023	31.6	soppiline C
16	Fusarium miscanthi	JAAVUA010000242.1	927	21345	HR-PKS, T3PKS	Sphingolipid C9-methyltransferase	FPROT00023	31.5	soppiline C
16	Fusarium sp. FSAMSC_23	JABFET010000322.1	851	21415	HR-PKS, T3PKS	Sphingolipid C9-methyltransferase	FPROT00023	15.5	soppiline C
16	Fusarium begoniae	JAAOAG010000068.1	14550	34641	HR-PKS, T3PKS	Sphingolipid C9-methyltransferase	FPROT00023	16.2	soppiline C
16	Fusarium xyrophilum	VYWZ01000673.1	185	16725	HR-PKS, T3PKS	Sphingolipid C9-methyltransferase	FPROT00023	16	soppiline C
16	Fusarium fracticaudum	PDNT01000009.1	2577385	2597395	HR-PKS, T3PKS	Sphingolipid C9-methyltransferase	FPROT00023	31.6	soppiline C
16	Usnea hakonensis	BLJB01000005.1	51536	72796	HR-PKS, T3PKS	Sphingolipid C9-methyltransferase	FPROT00023	16.3	soppiline C
16	Fusarium palustre	JAAVUH010000214.1	8517	33032	HR-PKS, T3PKS	Sphingolipid C9-methyltransferase	FPROT00023	31	soppiline C
16	Fusarium tupiense	JABEEO010000077.1	30339	50282	HR-PKS, T3PKS	Sphingolipid C9-methyltransferase	FPROT00023	31.2	soppiline C
16	Fusarium sp. NFCCI 5145	JAWDHB010000208.1	794	109343	NR-PKS, HR-PKS, HR-PKS, NRPS	Sphingolipid C9-methyltransferase	FBGC00628	27.1	lijiquinone
17	Polytolypa hystricis UAMH7299	PDNA01000083	880	70849	NRPS	ATP synthase subunit beta, mitochondrial; GPI inositol-deacylase	FBGC00400	65.6	gliovirin
17	Ophidiomyces ophidiicola	NW_026054665	95007	148836	NRPS	ATP synthase subunit beta, mitochondrial; Ubiquitin-conjugating enzyme E2 PEX4	FBGC00400	63.1	gliovirin
17	Aspergillus udagawae	NW_025091266	51024	132144	NRPS, TC (PbcA)	ATP synthase subunit beta, mitochondrial	FBGC00400	65.6	gliovirin
17	Aspergillus viridinutans	NW_025091230	221753	272514	NRPS	ATP synthase subunit beta, mitochondrial	FBGC00400	64.7	gliovirin
17	Aspergillus novofumigatus IBT 16806	NW_020194288	12479	62621	NRPS	ATP synthase subunit beta, mitochondrial	FBGC00165	62.8	adametizine A
17	Aspergillus thermomutatus Neosartorya pseudofischeri	NW_020798145	5912	60246	NRPS	ATP synthase subunit beta, mitochondrial	FBGC00400	65	gliovirin
18	Byssochlamys sp. AF001	PNEM01000002.1	3470629	3500790	TC (Class1)	3-ketoacyl-CoA thiolase, peroxisomal; Homogentisate 1,2-dioxygenase	FBGC00697	12.1	fusarilin A
18	Paecilomyces dactylethromorphus	JAPVCE010000009.1	90933	121094	TC (Class1)	3-ketoacyl-CoA thiolase, peroxisomal; Homogentisate 1,2-dioxygenase	FBGC00697	12.1	fusarilin A
18	Stemphylium vesicarium	QXCR01000003.1	171739	219234	TC (Class1)	3-ketoacyl-CoA thiolase, peroxisomal; Succinyl-CoA:3-ketoacid coenzyme A transferase 1, mitochondrial; Succinyl-CoA:glutarate CoA-transferase	FBGC00761	55.5	myrothec-15(17)-en-7-ol-5-one
19	Pseudocercospora crystallina	QQNG01000276.1	387957	400201	NRPS	Homocysteine synthase	FBGC00085	7	exo-1-acetamidopyrrolizidine
19	Phaeophleospora eucalypticola	JAKLNG010000001.1	2779706	2796681	NRPS	Homocysteine synthase	FBGC00085	6.9	exo-1-acetamidopyrrolizidine
20	Xanthoparmelia taractica	JANQBS010000440.1	5700	19228	NRPS	Phospho-2-dehydro-3-deoxyheptonate aldolase	FBGC00350	14.2	asperphenamate
20	Usnochroma carphineum lichen metagenome	JALAHV010000231	1414	29173	NRPS	Phospho-2-dehydro-3-deoxyheptonate aldolase	FBGC00350	15	asperphenamate
20	Ramalina farinacea lichen metagenome	JAPUFD010000003	1514378	1537432	NRPS	Phospho-2-dehydro-3-deoxyheptonate aldolase	FBGC00350	14.9	asperphenamate
20	Exophiala calicioides	BCHZ01000002.1	4828100	4900922	NRPS	Phospho-2-dehydro-3-deoxyheptonate aldolase; Quinone oxidoreductase	FBGC00350	13.2	asperphenamate
20	Lepraria neglecta	CM065652	302368	326372	NRPS	Phospho-2-dehydro-3-deoxyheptonate aldolase	FBGC00350	15.2	asperphenamate
21	Neopestalotiopsis sp. M2102B	JAMAKW010000009.1	489235	537292	NRPS	Metacaspase CasA	FBGC00372	53.4	triacetylfusarinine C/hydroxyferricrocin
21	Pseudopestalotiopsis chinensis	JAPTGH010000015.1	749653	804494	NRPS	Metacaspase CasA	FBGC00372	54.1	triacetylfusarinine C/hydroxyferricrocin
21	Pestalotiopsis fici W106-1	NW_006917097	3379490	3434287	NRPS	Metacaspase CasA	FBGC00372	54.1	triacetylfusarinine C/hydroxyferricrocin
21	Neopestalotiopsis sp. PM2101E	JAMAKU010000010.1	489208	537265	NRPS	Metacaspase CasA	FBGC00372	53.4	triacetylfusarinine C/hydroxyferricrocin
21	Pseudopestalotiopsis theae	JACWGD010000020.1	744110	798933	NRPS	Metacaspase CasA	FBGC00372	54.1	triacetylfusarinine C/hydroxyferricrocin
21	Neopestalotiopsis sp. 37M	SWKT01000027	121871	176399	NRPS	Metacaspase CasA	FBGC00372	53.2	triacetylfusarinine C/hydroxyferricrocin
21	Neopestalotiopsis sp. PM2101	JAMAKV010000009.1	316648	364705	NRPS	Metacaspase CasA	FBGC00372	53.4	triacetylfusarinine C/hydroxyferricrocin
21	Neopestalotiopsis clavispora	JAANBA010000116	21889	76442	NRPS	Metacaspase CasA	FBGC00372	53.4	triacetylfusarinine C/hydroxyferricrocin
21	Neopestalotiopsis rosae	JALGAS010000006.1	112226	166848	NRPS, NRPS	Metacaspase CasA	FBGC00372	53.4	triacetylfusarinine C/hydroxyferricrocin
22	Fusarium sp. NRRL 66182	JABFAK010000047	5047	20350	TC (Class1)	Homocysteine synthase	FBGC00684	34.2	sporogen AO-1
22	Colletotrichum sp. COLG31	VNWS01000004.1	3907869	3935337	HR-PKS	Homocysteine synthase; Sphingolipid C9-methyltransferase	FBGC00700	28.3	tetrahydropyrenophorol
22	Fusarium sp. C39	JAGFMC010000002.1	6040658	6115244	TC (Class1)	Homocysteine synthase; Homogentisate 1,2-dioxygenase; NADPH--cytochrome P450 reductase	FBGC00684	45.4	sporogen AO-1
22	Colletotrichum cliviicola	JANWGG010000006.1	5148039	5194412	TC (Class1), PT (DMATS)	Homocysteine synthase	FBGC00684	21.9	sporogen AO-1
22	Fusarium avenaceum	CP109671.1	5993049	6067749	TC (Class1)	Homocysteine synthase; Homogentisate 1,2-dioxygenase; NADPH--cytochrome P450 reductase	FBGC00684	45.5	sporogen AO-1
22	Colletotrichum musae	JANVYC010000005.1	80822	98912	TC (Class1)	Homocysteine synthase	FBGC00684	22.1	sporogen AO-1
22	Fusarium cyanostomum	JABCKW010000247.1	950	15922	TC (Class1)	Homocysteine synthase	FBGC00684	33.6	sporogen AO-1
22	Colletotrichum brevisporum	JAUGSI010000007.1	3958202	3976266	TC (Class1)	Homocysteine synthase	FBGC00684	21.7	sporogen AO-1
22	Fusarium buharicum	JAATHB010000453.1	943	24629	TC (Class1)	Homocysteine synthase	FBGC00684	44.9	sporogen AO-1
22	Pezicula rhizophila	JAJONI010001101.1	5028	14715	TC (Class1)	Homocysteine synthase	FBGC00684	33.8	sporogen AO-1
22	Colletotrichum sp. COLG31	VNWS01000007.1	131490	157757	TC (Class1)	Homocysteine synthase	FBGC00684	44.5	sporogen AO-1
22	Xylaria sp. 218_066	JADKYC010000145.1	67553	82374	NRPS	Homocysteine synthase	FBGC00684	19.2	sporogen AO-1
22	Xylaria curta	MU375917	73412	102923	NRPS, TC (Class1)	Homocysteine synthase	FBGC00684	52.4	sporogen AO-1
22	Colletotrichum plurivorum	WIGO01000019	160	9115	TC (Class1)	Homocysteine synthase	FBGC00684	22.7	sporogen AO-1
22	Colletotrichum horii	JANVYB010000001.1	9339129	9356532	TC (Class1)	Homocysteine synthase	FBGC00684	44.1	sporogen AO-1
22	Colletotrichum sp. SAR 10_96	JAKMWX010000144	79852	85121	TC (Class1)	Homocysteine synthase	FBGC00684	22.8	sporogen AO-1
22	Colletotrichum musicola	WIGM01000013	119602	137372	TC (Class1)	Homocysteine synthase	FBGC00684	22.6	sporogen AO-1
22	Helotiales sp. F229	MXAW01000004.1	717574	734203	TC (Class1)	Homocysteine synthase	FBGC00684	43.8	sporogen AO-1
22	Colletotrichum sojae	WIGN01000542	5809	20216	TC (Class1)	Homocysteine synthase	FBGC00684	22.4	sporogen AO-1
22	Colletotrichum tropicale	JANVYH010000001.1	211738	240721	TC (Class1)	Homocysteine synthase	FBGC00684	43.1	sporogen AO-1
22	Colletotrichum tanaceti	PJEX01000227	30705	51840	TC (Class1)	Homocysteine synthase	FBGC00684	22.2	sporogen AO-1
22	Pseudomassariella vexata	NW_024467960	1515943	1544736	TC (Class1)	Aromatic amino acid aminotransferase; Homocysteine synthase	FBGC00684	43.7	sporogen AO-1
22	Colletotrichum sp. SAR 10_99	JAQIUT010000069	134306	137950	TC (Class1)	Homocysteine synthase	FBGC00464	19.8	(+)-aristolochene
22	Alternaria longipes	JAHLEY010000007.1	217095	239342	NRPS	Homocysteine synthase	FBGC00806	7.1	pleosporacin
22	Plenodomus libanotidis	JAGKQA010000388.1	4398	12352	TC (Class1)	Homocysteine synthase	FBGC00684	20.7	sporogen AO-1
22	Xylaria sp. FL0933	MU389727	466052	524075	HR-PKS, NRPS, TC (Class1)	Homocysteine synthase	FBGC00684	52.3	sporogen AO-1
22	Neoarthrinium moseri	NW_026055198	99182	116941	TC (Class1)	Homocysteine synthase	FBGC00684	42.5	sporogen AO-1
22	Aspergillus fischeri NRRL 181 Neosartorya fischeri NRRL 181	NW_001509774	122624	127161	NRPS	Homocysteine synthase	FBGC00085	8	exo-1-acetamidopyrrolizidine
22	Colletotrichum magnum	JAJHHK010000130.1	97410	115500	TC (Class1)	Homocysteine synthase	FBGC00684	22.1	sporogen AO-1
22	Fusarium sp. VM40	CATPAH010000017	136524	203354	TC (Class1)	Homocysteine synthase; Homogentisate 1,2-dioxygenase	FBGC00684	45.2	sporogen AO-1
22	Fusarium sp. JS1030	JWIW01000089.1	547090	575822	TC (Class1)	Homocysteine synthase	FBGC00684	46.3	sporogen AO-1
22	Fusarium sp. NRRL 66182	JABFAK010000347	14857	32963	HR-PKS	Homocysteine synthase	FBGC00310	26.4	fusaric acid
22	Diaporthe ilicicola	JALPVH010000092	80530	131081	TC (Class1)	Homocysteine synthase	FBGC00684	43.9	sporogen AO-1
22	Xylaria sp. FL0043	MU397241	1063449	1120731	HR-PKS, NRPS, TC (Class1)	Homocysteine synthase	FBGC00684	51.2	sporogen AO-1
22	Fusarium decemcellulare	JAAGWO010000527	5440	34200	TC (Class1)	Homocysteine synthase	FBGC00684	46.7	sporogen AO-1
22	Xylaria sp. FL0064	JAJKLE010000001	1334405	1405538	HR-PKS, NRPS, TC (Class1)	Homocysteine synthase	FBGC00684	52	sporogen AO-1
22	Colletotrichum higginsianum IMI 349063	NC_030960	43417	55249	TC (Class1)	Homocysteine synthase	FBGC00684	22	sporogen AO-1
23	Aspergillus sp. R3607	JAMAHR010000002.1	2538914	2563016	NRPS, NRPS	Proteasome subunit beta type-6	FBGC00367	74	fellutamide B
23	Lepraria neglecta	CM065651	13286	44168	NRPS, NRPS	Proteasome subunit beta type-6	FBGC00367	44.9	fellutamide B
23	Aspergillus sp. R2305	JAMAHQ010000022.1	16217	40319	NRPS, NRPS	Proteasome subunit beta type-6	FBGC00367	74	fellutamide B
23	Aspergillus sp. PM3604	JAMFNW010000133.1	1143	18714	NRPS, NRPS	Proteasome subunit beta type-6	FBGC00367	42.9	fellutamide B
23	Aspergillus sp. S3605	JAMAAU010000001.1	239385	263588	NRPS, NRPS	Proteasome subunit beta type-6	FBGC00367	73.5	fellutamide B
23	Aspergillus sp. S3602	JAMABD010000002.1	2589898	2614101	NRPS, NRPS	Proteasome subunit beta type-6	FBGC00367	73.5	fellutamide B
23	Aspergillus sp. F3603	JAMAHS010000011.1	323177	347279	NRPS, NRPS	Proteasome subunit beta type-6	FBGC00367	74	fellutamide B
23	Aspergillus versicolor CBS 583.65	NW_024467530	269458	295405	NRPS, NRPS	Proteasome subunit beta type-6	FBGC00367	73.7	fellutamide B
23	Aspergillus quadrilineatus	JAAXYA010000106.1	2371	33592	NRPS, NRPS	Proteasome subunit beta type-6	FBGC00367	95.8	fellutamide B
23	Aspergillus fructus	JAPDEM010000001.1	3804613	3830520	NRPS, NRPS	Proteasome subunit beta type-6	FBGC00367	74	fellutamide B
23	Mycosphaerella populi pn0402	KZ119370.1	20073	43544	NRPS, NRPS	Proteasome subunit beta type-6	FBGC00367	59.5	fellutamide B
23	Aspergillus sp. S2805	JAMAHU010000019.1	532634	556736	NRPS, NRPS	Proteasome subunit beta type-6	FBGC00367	74.1	fellutamide B
23	Penicillium chermesinum	JAPQKS010000007	1768001	1790876	NRPS, NRPS	Proteasome subunit beta type-6	FBGC00367	60.6	fellutamide B
23	Aspergillus sp. R2506	JAMAAZ010000005.1	1209420	1245076	NRPS, NRPS	Proteasome subunit beta type-6	FBGC00367	74.8	fellutamide B
23	Aspergillus sp. PG3606C	JAMAAS010000020.1	247974	272177	NRPS, NRPS	Proteasome subunit beta type-6	FBGC00367	73.5	fellutamide B
23	Aspergillus protuberus	JAJAEC010000024.1	276461	300563	NRPS, NRPS	Proteasome subunit beta type-6	FBGC00367	74.1	fellutamide B
23	Aspergillus sp. S1902Y	JAMAHT010000005.1	348113	372215	NRPS, NRPS	Proteasome subunit beta type-6	FBGC00367	74.1	fellutamide B
24	Penicillium sumatraense	JAGIKU010002689.1	223790	243420	NRPS-like	Aldo-keto reductase family 1 member A1	-	-	-
24	Penicillium nucicola	JAQJAQ010000010	530119	548414	NRPS-like	Aldo-keto reductase family 1 member A1	-	-	-
24	Penicillium sp. BW_MB	MUGH01000016.1	44812	55929	NRPS-like	Aldo-keto reductase family 1 member A1	-	-	-
24	Penicillium cataractarum	JAPZBS010000009	2095764	2101474	NRPS-like	Aldo-keto reductase family 1 member A1	-	-	-
24	Penicillium waksmanii	JAQKAR010000008	3245111	3250667	NRPS-like	Aldo-keto reductase family 1 member A1	-	-	-
24	Penicillium argentinense	JAPQKI010000010	1478911	1484379	NRPS-like	Aldo-keto reductase family 1 member A1	-	-	-
24	Penicillium sp. G339	JAPDFJ010000009.1	792387	797897	NRPS-like	Aldo-keto reductase family 1 member A1	-	-	-
24	Penicillium ochrochloron	JAAVMA010000022.1	51391	62715	NRPS-like	Aldo-keto reductase family 1 member A1	-	-	-
24	Penicillium manginii	JAQJAP010000009	1032128	1037853	NRPS-like	Aldo-keto reductase family 1 member A1	-	-	-
24	Penicillium sp. CF01	RFFF01000814.1	421	11503	NRPS-like	Aldo-keto reductase family 1 member A1	-	-	-
24	Penicillium paxilli ATCC 26601	AOTG01000016.1	24026	30956	NRPS-like	Aldo-keto reductase family 1 member A1	-	-	-
24	Aspergillaceae sp. S1701	JAMAGY010000020.1	517324	522906	NRPS-like	Aldo-keto reductase family 1 member A1	-	-	-
24	Penicillium subrubescens	JAQKAJ010000004	347154	352746	NRPS-like	Aldo-keto reductase family 1 member A1	-	-	-
24	Penicillium pancosmium	JAVMSB010000171.1	52193	57741	NRPS-like	Aldo-keto reductase family 1 member A1	-	-	-
24	Penicillium steckii	JADDUG010000002.1	344514	350082	NRPS-like	Aldo-keto reductase family 1 member A1	-	-	-
24	Penicillium hetheringtonii	JAQJAC010000004	730316	735884	NRPS-like	Aldo-keto reductase family 1 member A1	-	-	-
25	Calcarisporium arbuscula	WBSA01000008.1	1425432	1438692	NRPS-like	Glycerol 2-dehydrogenase (NADP(+))	-	-	-
25	Malbranchea cinnamomea	FQSS02000275.1	3691	28473	NRPS-like	Glycerol 2-dehydrogenase (NADP(+))	-	-	-
26	Xylariaceae sp. FL1651	MU624242	218243	235908	NRPS-like	Aldo-keto reductase family 1 member A1	-	-	-
26	Tolypocladium geodes	JALHCB010000661.1	30825	40985	NRPS-like	Aldo-keto reductase family 1 member A1	-	-	-
27	Racodium therryanum	BLYF01000056.1	63246	132288	NRPS	3-isopropylmalate dehydratase	FBGC00601	6.9	UCS1025A
27	Botryosphaeria kuwatsukai	JAJMVU010000077.1	53475	114090	NRPS	3-isopropylmalate dehydratase; Agmatinase 2; Alpha-adducin	FPROT00024	7.6	UCS1025A
27	Lasiodiplodia sp. KE8409	JAJMVG010000121.1	9583	43629	NRPS	Alpha-adducin	FBGC00601	4	UCS1025A
27	Lasiodiplodia sp. KE8368	JAJMYN010000091.1	49891	110534	NRPS	3-isopropylmalate dehydratase; Agmatinase 2; Alpha-adducin	FPROT00024	7.7	UCS1025A
27	Lasiodiplodia iranensis	JACEOI010000030.1	49913	110556	NRPS	3-isopropylmalate dehydratase; Agmatinase 2; Alpha-adducin	FPROT00024	7.7	UCS1025A
27	Lasiodiplodia theobromae	NW_023336531	24495	85212	NRPS	2-isopropylmalate synthase; 3-isopropylmalate dehydratase; Agmatinase 2; Alpha-adducin	FBGC00636	24	emerimicins
27	Leptosphaerulina australis	JALRMI010000155.1	8208	60584	NRPS	2-isopropylmalate synthase; 3-isopropylmalate dehydratase; Agmatinase 2; Alpha-adducin	FBGC00636	24.2	emerimicins
27	Lasiodiplodia hormozganensis	JAUJDW010000072	1	34188	NRPS	Alpha-adducin	FBGC00636	24	emerimicins
27	Diplodia corticola	NW_017971480	1696449	1753456	NRPS	2-isopropylmalate synthase; 3-isopropylmalate dehydratase; 5-oxoprolinase; Agmatinase 2; Alpha-adducin	FBGC00636	24.8	emerimicins
27	Lasiodiplodia citricola	JAJNLL010000092.1	30196	90828	NRPS	3-isopropylmalate dehydratase; Agmatinase 2; Alpha-adducin	FPROT00024	7.7	UCS1025A
27	Lasiodiplodia sp. COLG96	VNWU01000128.1	115	65226	NRPS	3-isopropylmalate dehydratase; Agmatinase 2; Alpha-adducin	FPROT00024	7.6	UCS1025A
27	Lasiodiplodia sp. COLG20	VNWV01000034.1	55883	114356	NRPS	3-isopropylmalate dehydratase; Agmatinase 2; Alpha-adducin	FPROT00024	7.7	UCS1025A
28	Hymenoscyphus linearis	UNPR01000144.1	88313	123328	NRPS	Acetyl-coenzyme A synthetase	-	-	-
28	Cercospora berteroae	PNEN01001653	2716	17836	NRPS	Acetyl-coenzyme A synthetase	-	-	-
28	Diaporthaceae sp. PMI_573	JAJTUP010000089	174267	200835	NRPS	Acetyl-coenzyme A synthetase	-	-	-
28	Bisporella sp. PMI_857	JAJSPD010000056	261186	313115	NRPS, NRPS	Acetyl-coenzyme A synthetase	-	-	-
28	Zasmidium angulare	NHNX01000009.1	983431	1014847	NRPS	Acetyl-coenzyme A synthetase; Methylenetetrahydrofolate dehydrogenase [NAD(+)]	-	-	-
28	Cladobotryum mycophilum	VUJY01000014.1	2611667	2653011	NRPS, NRPS	Acetyl-coenzyme A synthetase	-	-	-
28	Penicillium subrubescens	JAQKAJ010000011	1165387	1200385	NRPS	Acetyl-coenzyme A synthetase	FBGC00404	8.3	piperazine derivatives
29	Clarireedia paspali	JANGZZ010000126.1	11269	29266	TC (UbiA)	Acetyl-coenzyme A synthetase	-	-	-
29	Amorphotheca resinae ATCC 22711	NW_020194471	1179118	1190644	TC (UbiA)	Acetyl-coenzyme A synthetase	-	-	-
29	Cudoniella acicularis	JAAMPI010000417	14574	37195	TC (UbiA)	Acetyl-coenzyme A synthetase	-	-	-
29	Pseudogymnoascus sp. VKM F-4513 FW-928	JPJW01002218	50523	54713	TC (UbiA)	Acetyl-coenzyme A synthetase	-	-	-
29	Pseudogymnoascus sp. VKM F-4246	JPJU01000868	4212	9338	TC (UbiA)	Acetyl-coenzyme A synthetase	-	-	-
30	Trichoderma aggressivum f. europaeum	JAWRVG010000010	283672	301633	TC (UbiA)	Elongation factor 1-beta	FBGC00769	77.9	oxybergamotene D
30	Trichoderma sp. BMH-0061	JARWZN010000003.1	2924169	2942114	TC (UbiA)	Elongation factor 1-beta	FBGC00769	73.3	oxybergamotene D
30	Trichoderma atrobrunneum	PNRQ01000105.1	1635	8794	TC (UbiA)	Elongation factor 1-beta	FBGC00769	19.4	oxybergamotene D
30	Trichoderma harzianum CBS 226.95 Hypocrea lixii CBS 226.95	NW_020209256	527454	545391	TC (UbiA)	Elongation factor 1-beta	FBGC00769	78.2	oxybergamotene D
30	Apiospora pterosperma	JAFBMP010000006.1	526818	568896	HR-PKS, T3PKS, TC (UbiA)	Antiviral helicase SKI2; Elongation factor 1-beta	FBGC00673	65.6	alkylresorcinol
30	Trichoderma viride	VCEC01000012.1	353661	371578	TC (UbiA)	Elongation factor 1-beta	FBGC00769	78.3	oxybergamotene D
30	Neopestalotiopsis clavispora	JAANBA010000128	39885	94287	HR-PKS	Cysteine dioxygenase; Elongation factor 1-beta	FBGC00765	24.6	t-ES-L-Tyr-cadaverine
30	Trichoderma afroharzianum	JAJAWF010000004.1	195872	213937	TC (UbiA)	Elongation factor 1-beta	FBGC00769	77.6	oxybergamotene D
30	Trichoderma virens Gv29-8	NW_014013666	46579	53421	TC (UbiA)	Elongation factor 1-beta	-	-	-
30	Trichoderma guizhouense	LVVK01000003	1105885	1123671	TC (UbiA)	Elongation factor 1-beta	FBGC00769	78.1	oxybergamotene D
30	Trichoderma sp. IMV 00454	MSJK01000135.1	111943	129984	TC (UbiA)	Elongation factor 1-beta	FBGC00769	78.5	oxybergamotene D
30	Trichoderma lentiforme	QLNT01000005	786166	803909	TC (UbiA)	Elongation factor 1-beta	FBGC00769	78.4	oxybergamotene D
30	Trichoderma virens Gv29-8	NW_014013663	367383	385312	TC (UbiA)	Elongation factor 1-beta	FBGC00769	80.2	oxybergamotene D
30	Trichoderma sp. CBMAI-0179	JAJNCJ010000008.1	1167916	1186432	TC (UbiA)	Elongation factor 1-beta	FBGC00769	77.6	oxybergamotene D
30	Trichoderma simmonsii	CP075866	5286753	5304589	TC (UbiA)	Elongation factor 1-beta	FBGC00769	79	oxybergamotene D
30	Trichoderma breve	CM052950	1087387	1105160	TC (UbiA)	Elongation factor 1-beta	FBGC00769	77.7	oxybergamotene D
31	Colletotrichum tamarilloi	NW_026849505	44140	80014	PKS-NRPS	Ceramide synthase LAG1	FBGC00045	6.9	fumonisin B1
31	Nigrospora oryzae	JADKYO010000007.1	54433	91858	PKS-NRPS	Ceramide synthase LAG1	FBGC00045	6.7	fumonisin B1
31	Colletotrichum phormii	NW_026851464	56707	87297	PKS-NRPS	Ceramide synthase LAG1	FBGC00045	6.9	fumonisin B1
31	Colletotrichum abscissum	SDAQ01000052	88083	123967	PKS-NRPS	Ceramide synthase LAG1	FBGC00045	6.9	fumonisin B1
31	Colletotrichum orchidophilum	NW_019173031	39641	70525	PKS-NRPS	Ceramide synthase LAG1	FBGC00045	6.7	fumonisin B1
31	Colletotrichum paranaense	NW_026848959	4570705	4606580	PKS-NRPS	Ceramide synthase LAG1	FBGC00045	6.9	fumonisin B1
31	Colletotrichum zoysiae	MU843020	26961	59126	PKS-NRPS	Ceramide synthase LAG1	FBGC00259	6.4	stemphyloxin II
31	Colletotrichum filicis	MOOC01000139	54552	85435	PKS-NRPS	Ceramide synthase LAG1	FBGC00045	6.9	fumonisin B1
31	Colletotrichum costaricense	NW_026848235	816429	852385	PKS-NRPS	Ceramide synthase LAG1	FBGC00045	6.9	fumonisin B1
31	Balansia obtecta B249	JFZS01000257.1	3901	33340	PKS-NRPS	Ceramide synthase LAG1	FBGC00045	6.2	fumonisin B1
31	Colletotrichum scovillei	NW_023336260	3405412	3441256	PKS-NRPS	Ceramide synthase LAG1	FBGC00045	6.7	fumonisin B1
31	Colletotrichum fioriniae	NW_026517960	450061	483060	PKS-NRPS	Ceramide synthase LAG1	FBGC00045	7	fumonisin B1
31	Colletotrichum australisinense nom. inval	JABKAN010000014.1	793774	829634	PKS-NRPS	Ceramide synthase LAG1	FBGC00045	6.8	fumonisin B1
31	Colletotrichum lupini	NC_064680	1100725	1134234	PKS-NRPS	Ceramide synthase LAG1	FBGC00045	6.9	fumonisin B1
31	Colletotrichum acutatum	NW_026849193	12679	52122	PKS-NRPS	Ceramide synthase LAG1	FBGC00045	6.9	fumonisin B1
31	Falciphora oryzae	JNVV01000066.1	129340	152018	PKS-NRPS	Ceramide synthase LAG1	FBGC00045	6.7	fumonisin B1
31	Colletotrichum melonis	MLGG01000024	713147	749021	PKS-NRPS	Ceramide synthase LAG1	FBGC00045	6.9	fumonisin B1
31	Apiospora pterosperma	JAFBMP010000009.1	4997625	5028552	PKS-NRPS	Ceramide synthase LAG1	FBGC00045	6.8	fumonisin B1
31	Colletotrichum limetticola	JARUPT010000059	45317	81194	PKS-NRPS	Ceramide synthase LAG1	FBGC00045	6.9	fumonisin B1
31	Colletotrichum coccodes	LECQ01000051.1	70887	101630	PKS-NRPS	Ceramide synthase LAG1	FBGC00045	6.8	fumonisin B1
31	Colletotrichum cuscutae	MPDP01000002	726225	748171	PKS-NRPS	Ceramide synthase LAG1	FBGC00045	6.9	fumonisin B1
31	Cladorrhinum sp. PSN332	MU858858	153130	185577	PKS-NRPS	Ceramide synthase LAG1	FBGC00259	6.4	stemphyloxin II
31	Colletotrichum simmondsii	JFBX01000750	103607	137189	PKS-NRPS	Ceramide synthase LAG1	FBGC00045	6.9	fumonisin B1
31	Colletotrichum nymphaeae	JAJOCG010000005.1	2982818	3018647	PKS-NRPS	Ceramide synthase LAG1	FBGC00045	6.9	fumonisin B1
31	Colletotrichum godetiae	NW_026851266	514121	548009	PKS-NRPS	Ceramide synthase LAG1	FBGC00045	6.9	fumonisin B1
31	Gaeumannomyces sp. JS-464	NGZR01000001.1	15569095	15592532	PKS-NRPS	Ceramide synthase LAG1	FBGC00045	6.5	fumonisin B1
31	Colletotrichum salicis Glomerella miyabeana	JFFI01002087	85864	112193	PKS-NRPS	Ceramide synthase LAG1	FBGC00045	6.9	fumonisin B1
31	Colletotrichum liaoningense	JANVYE010000009.1	3284448	3320283	PKS-NRPS	Ceramide synthase LAG1	FBGC00045	6.9	fumonisin B1
32	Cudoniella acicularis	JAAMPI010000261	12775	28201	NRPS-like	Agmatinase 2	-	-	-
32	Rusavskia elegans	SAUG01000101.1	222376	230193	NRPS-like	Agmatinase 2	-	-	-
33	Zopfia rhizophila CBS 207.26	ML994611	1678595	1708077	NRPS-like	Ubiquitin carboxyl-terminal hydrolase L3	FBGC00189	8.1	fumisoquin C
33	Lasiosphaeris hirsuta	JAUKUA010000001	1485441	1507908	NRPS-like	Ubiquitin carboxyl-terminal hydrolase L3	FBGC00189	6.9	fumisoquin C
34	Aspergillus sp. GbtcF2	JAGXKE010000005.1	1822274	1847870	HR-PKS	Pheromone-regulated membrane protein 10	FBGC00782	15.3	lienhwalide D
34	Aspergillus alliaceus	NW_022474702	186347	213191	HR-PKS	Pheromone-regulated membrane protein 10	FBGC00782	16.3	lienhwalide D
34	Aspergillus brasiliensis CBS 101740	KV878686	256518	275065	HR-PKS	Pheromone-regulated membrane protein 10	FBGC00669	17	cordycepin
34	Aspergillus transmontanensis	ML738336	190850	217687	HR-PKS	Pheromone-regulated membrane protein 10	FBGC00782	15.6	lienhwalide D
34	Aspergillus sp. GBTC2 WXH	JANZLR010000005.1	1822274	1847870	HR-PKS	Pheromone-regulated membrane protein 10	FBGC00782	15.3	lienhwalide D
34	Aspergillus flavus NRRL3357	NC_054691	98172	125786	HR-PKS	Pheromone-regulated membrane protein 10	FBGC00782	15.4	lienhwalide D
34	Aspergillus minisclerotigenes	ML732813	136397	161212	HR-PKS	Pheromone-regulated membrane protein 10	FBGC00782	15.4	lienhwalide D
34	Aspergillus burnettii	SPNV01000197	20771	47650	HR-PKS	Pheromone-regulated membrane protein 10	FBGC00782	16.2	lienhwalide D
34	Aspergillus texensis	JANAXO010000010.1	53168	77681	HR-PKS	Pheromone-regulated membrane protein 10	FBGC00782	15.3	lienhwalide D
34	Aspergillus parasiticus	SJFF01000041.1	171104	196699	HR-PKS	Pheromone-regulated membrane protein 10	FBGC00782	15.3	lienhwalide D
34	Penicillium crystallinum	JAPDKR010000067.1	109076	134699	HR-PKS	Pheromone-regulated membrane protein 10	FBGC00669	16.2	cordycepin
35	Evernia prunastri	NKYR01000092.1	104761	110602	NRPS-like	Ribonuclease T2	-	-	-
35	Xanthoparmelia taractica	JANQBS010000202.1	56518	64474	NRPS-like	Ribonuclease T2	-	-	-
35	Platismatia glauca	OY745768.1	1822888	1830012	NRPS-like	Ribonuclease T2	-	-	-
36	Ophiocordyceps sinensis	JAAVMX010000001	23139051	23163287	HR-PKS, NRPS	Sterol 14-alpha demethylase Cyp51A	FBGC00529	33.9	restricticin
36	Podospora fimiseda	MU865504	12573	34506	HR-PKS, NRPS	Sterol 14-alpha demethylase Cyp51A	FBGC00529	33.7	restricticin
36	Ophiosphaerella herpotricha	JALNQK010000001.1	145255	172328	HR-PKS, NRPS	Sterol 14-alpha demethylase Cyp51A	FBGC00529	52.8	restricticin
36	Sarocladium terricola	JAHKSO010000007.1	312597	338563	HR-PKS, NRPS	Sterol 14-alpha demethylase Cyp51A	FBGC00529	33.4	restricticin
36	Epichloe hybrida	JAFEKR010000043.1	19974	108674	HR-PKS, HR-PKS, NRPS	Sterol 14-alpha demethylase Cyp51A	FBGC00577	30.6	CIML D
36	Leptodontidium sp. 2 PMI_412	MU270459	55328	80139	HR-PKS, NRPS	Sterol 14-alpha demethylase Cyp51A	FBGC00529	35	restricticin
36	Nemania sp. NC0429	MU392197	36814	61032	NRPS	Sterol 14-alpha demethylase Cyp51A	FBGC00529	7.7	restricticin
36	Alternaria sp. sect. Undifilum	JAJJZI010000003.1	6313528	6336914	HR-PKS, NRPS	Sterol 14-alpha demethylase Cyp51A	FBGC00529	54.2	restricticin
36	Epichloe brachyelytri	CP097980.1	169589	284209	HR-PKS, NRPS	Sterol 14-alpha demethylase Cyp51A	FBGC00529	25.3	restricticin
36	Ophiocordyceps robertsii	JAPEBW010000016.1	64866	89446	HR-PKS, NRPS	Sterol 14-alpha demethylase Cyp51A	FBGC00529	34.7	restricticin
36	Ophiosphaerella narmari	JALNQA010000006.1	697664	724753	HR-PKS, NRPS	Sterol 14-alpha demethylase Cyp51A	FBGC00529	58.6	restricticin
36	Curvularia eragrostidis	JAIRCK010000113.1	5070	58125	HR-PKS, NRPS	Sterol 14-alpha demethylase Cyp51A	FBGC00529	53.3	restricticin
36	Phaeoacremonium minimum UCRPA7	NW_006921506	298740	325916	HR-PKS	Sterol 14-alpha demethylase Cyp51A	FBGC00529	7.8	restricticin
36	Epicoccum nigrum	KZ107840	996743	1024183	HR-PKS	Sterol 14-alpha demethylase Cyp51A	FBGC00529	46	restricticin
36	Hirsutella rhossiliensis	NW_025408669	4193754	4218702	HR-PKS, NRPS	Sterol 14-alpha demethylase Cyp51A	FBGC00529	34.7	restricticin
36	Epichloe coenophiala	JAFEMN010000067.1	236572	266406	HR-PKS	Sterol 14-alpha demethylase Cyp51A	FBGC00576	15.9	AKML D
36	Calonectria pseudoreteaudii	KV875312.1	22616	69091	HR-PKS, HR-PKS, NRPS	Sterol 14-alpha demethylase Cyp51A	FBGC00529	20.6	restricticin
36	Pochonia chlamydosporia 170	NC_035791	240125	254921	TC (Class1)	Sterol 14-alpha demethylase Cyp51A	FBGC00465	45.6	(+)-bicyclogermacrene
36	Epichloe aotearoae	JFGX01000279.1	12787	34169	HR-PKS, NRPS	Sterol 14-alpha demethylase Cyp51A	FBGC00576	15.9	AKML D
36	Aspergillus pseudonomiae	NW_022475998	339001	408186	HR-PKS, TC (Class1)	Glutaminyl-peptide cyclotransferase; Sterol 14-alpha demethylase Cyp51A	FBGC00529	96.6	restricticin
36	Alternaria gansuensis	WBOK01000311.1	44678	69504	HR-PKS, NRPS	Sterol 14-alpha demethylase Cyp51A	FBGC00529	53.6	restricticin
36	Diaporthe citrichinensis	JADAZR010000002.1	254409	318652	HR-PKS, NRPS	Sterol 14-alpha demethylase Cyp51A	FBGC00593	13.8	cyclosporin A
36	Cladorrhinum sp. PSN332	MU858829	288929	314076	HR-PKS, NRPS	Sterol 14-alpha demethylase Cyp51A	FBGC00529	35.1	restricticin
36	Cladosporiaceae sp. IMV 00045	MSJI02000781.1	14883	27786	NRPS	Protein BTN1; Sterol 14-alpha demethylase Cyp51A	FBGC00529	15.4	restricticin
36	Tolypocladium tropicale	JALHBU010000426.1	63192	108002	HR-PKS, NRPS	Sterol 14-alpha demethylase Cyp51A	FBGC00529	33.8	restricticin
36	Colletotrichum musicola	WIGM01000382	12718	38708	HR-PKS, NRPS, PKS-like	Sterol 14-alpha demethylase Cyp51A	FBGC00529	33.6	restricticin
36	Diaporthe citri Phomopsis citri	NW_025064851	500410	561416	HR-PKS, NRPS	Sterol 14-alpha demethylase Cyp51A	FBGC00593	13.8	cyclosporin A
36	Albophoma yamanashiensis	BCKH01000003.1	2416502	2445111	HR-PKS, NRPS	Sterol 14-alpha demethylase Cyp51A	FBGC00529	33.8	restricticin
36	Eutypa lata	JAKULF010000005.1	928474	977472	HR-PKS	Sterol 14-alpha demethylase Cyp51A	FBGC00268	8.2	wortmanamides
37	Penicillium egyptiacum	CAJVRC010000843	2942189	2979942	NRPS	Ceramide synthase LAG1	FBGC00058	33.5	gliotoxin
37	Colletotrichum tanaceti	PJEX01000273	5579	41719	NRPS	Ceramide synthase LAG1	FBGC00045	6.6	fumonisin B1
38	Penicillium salamii	CAJVOY010000087	2805	10877	NRPS	Acetyl-coenzyme A synthetase	-	-	-
38	Aspergillus westerdijkiae	JAFBMQ010000002.1	553991	563927	NRPS	Acetyl-coenzyme A synthetase	FBGC00187	3	arginine-containing cyclodipeptides
38	Aspergillus biplanus	JAPDEJ010000046.1	58944	74224	NRPS	Acetyl-coenzyme A synthetase	-	-	-
38	Penicillium soppii	JAQKAI010000004	4645785	4653179	NRPS	Acetyl-coenzyme A synthetase	-	-	-
38	Penicillium sp. CF01	RFFF01007355.1	25363	32358	NRPS	Acetyl-coenzyme A synthetase	-	-	-
38	Penicillium brevicompactum	JAPZBQ010000002	3327863	3338196	NRPS	Acetyl-coenzyme A synthetase	-	-	-
38	Aspergillus ochraceus	SSOS01000006.1	515811	525584	NRPS	Acetyl-coenzyme A synthetase	FBGC00187	2.9	arginine-containing cyclodipeptides
39	Cercospora canescens BHU	ANSM01006945.1	6540	46974	RiPP PP, NRPS-like	Acetolactate synthase catalytic subunit, mitochondrial	FBGC00667	24.7	isaridins
39	Cercospora zeae-maydis	JAKLWY010000029.1	341099	383468	RiPP PP, RiPP PP, NRPS-like	Acetolactate synthase catalytic subunit, mitochondrial	FBGC00667	23	isaridins
39	Exutisphaerella laricina CBS 326.52	AWYE02000467.1	224	23533	NRPS-like	Acetolactate synthase catalytic subunit, mitochondrial	FBGC00667	23.9	isaridins
39	Cercospora sojina	CP036218.1	513468	535406	NRPS-like	Acetolactate synthase catalytic subunit, mitochondrial	FBGC00667	24.4	isaridins
39	Cercospora sesami	JAASLG010000111.1	7019	22960	NRPS-like	Acetolactate synthase catalytic subunit, mitochondrial	FBGC00667	24.6	isaridins
40	Sphaerulina vaccinii	JAKUDP010000017.1	501573	567531	NRPS, TC (PbcA), PPPS	3-isopropylmalate dehydrogenase Leu2A; Acetyl-coenzyme A synthetase; Hydroxymethylglutaryl-CoA synthase ERG13B	FBGC00429	48.4	copalyl diphosphate
40	Acrodontium crateriforme	CP138593	41534	80287	TC (PbcA), PPPS	Acetyl-coenzyme A synthetase; Hydroxymethylglutaryl-CoA synthase ERG13B	FBGC00429	49.7	copalyl diphosphate
40	Delphinella strobiligena	JAADKB010000007	1126	40396	TC (PbcA), PPPS	Acetyl-coenzyme A synthetase	FBGC00429	48.2	copalyl diphosphate
41	Penicillium parvum	JAPJNL010000002.1	4052257	4090906	NR-PKS, PT (UbiA)	Inosine-5'-monophosphate dehydrogenase	FBGC00090	64.2	mycophenolic acid
41	Aspergillus brunneus	JAILXB010000055.1	1605	24614	NR-PKS, PT (UbiA)	Inosine-5'-monophosphate dehydrogenase	FBGC00090	64.6	mycophenolic acid
41	Aspergillus pseudoglaucus	JAKLMM010000019.1	1498	24343	NR-PKS, PT (UbiA)	Inosine-5'-monophosphate dehydrogenase	FBGC00090	64.6	mycophenolic acid
41	Bertia moriformis	JAOYNC020074704.1	137124	160153	NR-PKS, PT (UbiA)	Inosine-5'-monophosphate dehydrogenase	FBGC00090	64.6	mycophenolic acid
42	Vermiconidia calcicola	JAUTXU010000110	11735	20656	NR-PKS	Carbamoyl phosphate synthase arginine-specific small chain	FBGC00245	8.2	fusarubin
42	Zasmidium cellare ATCC 36951	NW_022986952	136053	147081	NR-PKS	Carbamoyl phosphate synthase arginine-specific small chain	FBGC00245	7.7	fusarubin
43	Gamarada debralockiae	NXFV01000952.1	618	23372	NR-PKS	Oxalate--CoA ligase	FBGC00615	26.6	YWA1 derivative
43	Alectoria fallacina lichen metagenome	CAJPDR010000482	3172	34395	NR-PKS	Carboxyvinyl-carboxyphosphonate phosphorylmutase; Oxalate--CoA ligase	FBGC00615	26.3	YWA1 derivative
43	Toensbergia leucococca lichen metagenome	JALDZS010000021	160262	185550	NR-PKS	Carboxyvinyl-carboxyphosphonate phosphorylmutase	FBGC00615	26.8	YWA1 derivative
43	Alectoria sarmentosa	WOGZ01000255.1	21832	47881	NR-PKS	Oxalate--CoA ligase	FBGC00615	26	YWA1 derivative
44	Aspergillus leporis	ML732278	1244	51896	PKS-NRPS	Acyl-CoA synthetase short-chain family member 3, mitochondrial; Methionine aminopeptidase 1; Methionine aminopeptidase 2-2	FBGC00287	60.6	fumagillin/pseurotin
44	Aspergillus carlsbadensis	MU628280	163	48014	PKS-NRPS, TC (Pyr4)	Acyl-CoA synthetase short-chain family member 3, mitochondrial; Methionine aminopeptidase 1	FBGC00287	44.4	fumagillin/pseurotin
44	Hamigera avellanea	JAPDKU010000031.1	113437	178907	PKS-NRPS	Acyl-CoA synthetase short-chain family member 3, mitochondrial; Cytochrome b-c1 complex subunit Rieske, mitochondrial; Methionine aminopeptidase 1; Methionine aminopeptidase 2-2	FBGC00287	68	fumagillin/pseurotin
44	Paramyrothecium sp. XJ0827	JAJFPB010000007.1	882086	935061	PKS-NRPS	Acyl-CoA synthetase short-chain family member 3, mitochondrial; Methionine aminopeptidase 1; Methionine aminopeptidase 2-2	FBGC00287	53.3	fumagillin/pseurotin
44	Emydomyces testavorans	CP120627	3443657	3475982	PKS-NRPS	Acyl-CoA synthetase short-chain family member 3, mitochondrial	FBGC00287	33	fumagillin/pseurotin
44	Penicillium aurantiogriseum	JAFCIW010000002.1	726130	780142	PKS-NRPS	Acyl-CoA synthetase short-chain family member 3, mitochondrial; Methionine aminopeptidase 1; Methionine aminopeptidase 2-2	FBGC00287	53.7	fumagillin/pseurotin
44	Hypoxylon cercidicola	MU399497	1542751	1618990	PKS-NRPS	Methionine aminopeptidase 1; Vacuolar-sorting protein SNF7	FBGC00287	46.8	fumagillin/pseurotin
44	Penicillium paradoxum	JAQJAS010000002	224900	268800	PKS-NRPS, TC (UbiA)	Acyl-CoA synthetase short-chain family member 3, mitochondrial; Methionine aminopeptidase 1	FBGC00287	59.5	fumagillin/pseurotin
44	Monosporascus sp. CRB-9-2	QJOA01000265	2153	72089	PKS-NRPS, HR-PKS	Acyl-CoA synthetase short-chain family member 3, mitochondrial; Methionine aminopeptidase 1; Methionine aminopeptidase 2-2	FBGC00287	78.8	fumagillin/pseurotin
44	Penicillium sp. BW_MB	MUGH01000196.1	104285	153990	PKS-NRPS	Acyl-CoA synthetase short-chain family member 3, mitochondrial; Methionine aminopeptidase 1; Methionine aminopeptidase 2-2	FBGC00287	49.8	fumagillin/pseurotin
44	Emericellopsis terricola	JAPDEU010000017.1	3027	44510	PKS-NRPS	Acyl-CoA synthetase short-chain family member 3, mitochondrial	FBGC00287	28.4	fumagillin/pseurotin
45	Pyrenophora graminea	MVBJ01002580.1	8839	24437	NRPS	Calcium-transporting ATPase 2; FK506-binding protein 2	-	-	-
45	Arthrinium sp. KUC21332	JAFHKQ010000002.1	2239800	2301510	NR-PKS, HR-PKS	Calcium-transporting ATPase 2	FBGC00795	51	cochliodone A
45	Aspergillus unguis	JAGUQC010000007.1	422569	434010	HR-PKS	Calcium-transporting ATPase 2	-	-	-
45	Aspergillus sp. JS3-R5	JACWGA010000018.1	111584	123025	HR-PKS	Calcium-transporting ATPase 2	-	-	-
45	Pyrenophora teres f. maculata	CP060576.1	1876538	1933006	HR-PKS, NRPS	Calcium-transporting ATPase 2	FBGC00621	15.7	FR901512
45	Penicillium verhagenii	JAQKAM010000010	131549	171039	HR-PKS	Calcium-transporting ATPase 2; SH3 domain-containing YSC84-like protein	FBGC00288	8.3	depudecin
46	Immersiporthe knoxdaviesiana	CP088212.1	1960664	1985787	ICS	Calcium-transporting ATPase 2	FBGC00368	5	malformin C
46	Celoporthe dispersa	WAID01000013.1	2102443	2127279	ICS	Calcium-transporting ATPase 2	-	-	-
46	Caeruleum heppii lichen metagenome	JAPETM010000009	726157	740394	ICS	Calcium-transporting ATPase 2	-	-	-
47	Calonectria multiphialidica	JAHVYC010000080.1	2	88480	HR-PKS, NRPS	Catechol 1,2-dioxygenase	FBGC00697	12.9	fusarilin A
47	Pseudopestalotiopsis theae	JACWGD010000024.1	177568	207935	HR-PKS	Catechol 1,2-dioxygenase	-	-	-
47	Pseudopestalotiopsis chinensis	JAPTGH010000011.1	1770252	1800648	HR-PKS	Catechol 1,2-dioxygenase	-	-	-
47	Calonectria naviculata	NAGG01000217.1	205	63366	HR-PKS, NRPS	Catechol 1,2-dioxygenase	FBGC00697	13	fusarilin A
47	Calonectria hongkongensis	JAACJA010000007.1	635455	774937	HR-PKS, NRPS, NRPS	Catechol 1,2-dioxygenase	FBGC00697	12.7	fusarilin A
47	Pestalotiopsis sp. MUOB 440515	JAJPQY010000009.1	1674010	1704600	HR-PKS	Catechol 1,2-dioxygenase	-	-	-
48	Stagonosporopsis tanaceti	JUDZ01008340.1	2	8282	TC (Class1)	Catechol 1,2-dioxygenase	-	-	-
48	Tothia fuscella	MU007087	122794	130444	TC (Class1)	Catechol 1,2-dioxygenase	-	-	-
49	Microsporum ferrugineum	VAAA01000001.1	1198724	1226137	TC (PbcA), PPPS	Hydroxymethylglutaryl-CoA synthase ERG13B	FBGC00430	52.6	ent-pimara-8(14),15-diene
49	Hirsutella rhossiliensis	NW_025408667	11418753	11442437	TC (Class1)	Hydroxymethylglutaryl-CoA synthase ERG13B	FBGC00684	30.5	sporogen AO-1
49	Fusarium solani	NW_025764821	1562060	1579859	HR-PKS	Hydroxymethylglutaryl-CoA synthase ERG13B	FBGC00123	98.7	1233A
49	Ophiocordyceps unilateralis	LAZP02000037	14682	34307	TC (Class1), PPPS	Farnesyl pyrophosphate synthase ERG20; Hydroxymethylglutaryl-CoA synthase ERG13B; Isopentenyl-diphosphate delta-isomerase	FBGC00123	12.1	1233A
49	Elsinoe perseae	JARDAA010000128.1	828314	853917	HR-PKS	Hydroxymethylglutaryl-CoA synthase ERG13B	FBGC00123	12.6	1233A
49	Hymenoscyphus scutula	LKTO01000155.1	5754	14341	TC (Tri5)	3-hydroxy-3-methylglutaryl-coenzyme A reductase 1; Hydroxymethylglutaryl-CoA synthase ERG13B	FBGC00123	13.7	1233A
49	Aspergillus glaucus CBS 516.65	NW_019170466	299678	335325	TC (PbcA), PPPS	Hydroxymethylglutaryl-CoA synthase ERG13B	FBGC00430	69.8	ent-pimara-8(14),15-diene
49	Fusarium solani-melongenae	CP090032	2092664	2110407	HR-PKS	Hydroxymethylglutaryl-CoA synthase ERG13B	FBGC00123	94.1	1233A
49	Glonium stellatum	KV750176	705	32859	HR-PKS	Hydroxymethylglutaryl-CoA synthase ERG13B; Mevalonate kinase ERG12	FBGC00463	15.2	PR-toxin
49	Monosporascus sp. MG133	QJNX01000076	205110	221613	TC (Class1)	Hydroxymethylglutaryl-CoA synthase ERG13B	FBGC00123	18.6	1233A
49	Ophiocordyceps camponoti-leonardi nom. inval	PDHP01000004	40524	50153	TC (Class1), PPPS	Farnesyl pyrophosphate synthase ERG20; Hydroxymethylglutaryl-CoA synthase ERG13B	FBGC00123	11.8	1233A
49	Metarhizium robertsii ARSEF 23	NW_011942151	136829	140227	TC (Class1)	Hydroxymethylglutaryl-CoA synthase ERG13B	FBGC00123	18.2	1233A
49	Fusarium sp. NRRL 66088	JABCKD010000642.1	4840	22186	HR-PKS	Hydroxymethylglutaryl-CoA synthase ERG13B	FBGC00123	88.9	1233A
49	Diplodia corticola	NW_017971596	371	32944	TC (Class1)	Hydroxymethylglutaryl-CoA synthase ERG13B; Isopentenyl-diphosphate delta-isomerase; Mevalonate kinase ERG12	FBGC00684	52.3	sporogen AO-1
49	Xylona heveae TC161	NW_017264193	3170379	3198556	NRPS-PKS	Hydroxymethylglutaryl-CoA synthase ERG13B	FPROT00010	52.3	4-hydroxyl 2-pyrrolidinone alkaloid
49	Aspergillus thermomutatus Neosartorya pseudofischeri	NW_020798126	49818	105260	HR-PKS, TC (Pyr4), PT (UbiA)	Hydroxymethylglutaryl-CoA synthase ERG13B	FBGC00001	85.5	pyripyropene A
49	Fusarium cf. falciforme	WESZ01000036.1	60675	78475	HR-PKS	Hydroxymethylglutaryl-CoA synthase ERG13B	FBGC00123	94.4	1233A
49	Tetracladium setigerum	PZJY01000001.1	4543792	4558623	TC (Tri5)	Hydroxymethylglutaryl-CoA synthase ERG13B	FBGC00123	13.5	1233A
49	Aspergillus sclerotiorum	JANFQX010000162.1	1048	74563	HR-PKS, NRPS	3-hydroxy-3-methylglutaryl-coenzyme A reductase 1; Hydroxymethylglutaryl-CoA synthase ERG13B	FBGC00278	64.3	lovastatin
49	Sclerophora amabilis lichen metagenome	JAPEUE010000021	14690	54125	TC (PbcA), PPPS	Acetyl-CoA acetyltransferase ERG10B, cytosolic; Hydroxymethylglutaryl-CoA synthase ERG13B; Isopentenyl-diphosphate delta-isomerase	FBGC00430	55.5	ent-pimara-8(14),15-diene
49	Raffaelea arxii	PCDH01000022.1	75305	99615	HR-PKS, TC (Class1)	Hydroxymethylglutaryl-CoA synthase ERG13B	FBGC00464	18.9	(+)-aristolochene
49	Lasiodiplodia gonubiensis	RHKH01000200.1	4084	36095	TC (Class1)	Acetyl-CoA acetyltransferase ERG10B, cytosolic; Diphosphomevalonate decarboxylase ERG19; Hydroxymethylglutaryl-CoA synthase ERG13B	FBGC00684	53	sporogen AO-1
49	Cytospora paraplurivora	JAJSPL010000004.1	1497699	1537897	HR-PKS, TC (Class1)	Hydroxymethylglutaryl-CoA synthase ERG13B	FBGC00464	53.7	(+)-aristolochene
49	Lasiodiplodia citricola	JAJNLL010000027.1	404696	437314	TC (Class1)	Diphosphomevalonate decarboxylase ERG19; Hydroxymethylglutaryl-CoA synthase ERG13B; Mevalonate kinase ERG12	FBGC00684	53.4	sporogen AO-1
49	Aspergillus sp. subgen. Cremei	JAFBMR010000002.1	3870705	3894808	TC (PbcA), PPPS	Hydroxymethylglutaryl-CoA synthase ERG13B	FBGC00430	66.7	ent-pimara-8(14),15-diene
49	Fusarium keratoplasticum	NC_070535	1691402	1709175	HR-PKS	Hydroxymethylglutaryl-CoA synthase ERG13B	FBGC00123	95.3	1233A
49	Cryphonectria parasitica EP155	NW_024468912	101305	168982	NR-PKS, HR-PKS, RiPP PP	Hydroxymethylglutaryl-CoA synthase ERG13B	FBGC00208	26.2	azasperpyranone A
49	Diaporthe batatas	NW_025408576	177570	192994	NRPS	Hydroxymethylglutaryl-CoA synthase ERG13B	FBGC00123	18.6	1233A
49	Lecanicillium aphanocladii	JAPERO010000567.1	1615	16662	HR-PKS	Hydroxymethylglutaryl-CoA synthase ERG13B	FBGC00123	13	1233A
49	Bombardia bombarda	JAULSR010000005	2340551	2359746	TC (Class1)	Hydroxymethylglutaryl-CoA synthase ERG13B	FBGC00684	21.9	sporogen AO-1
49	Pseudogymnoascus sp. VKM F-3808	JPJR01000256	1	6774	TC (Class1)	Hydroxymethylglutaryl-CoA synthase ERG13B	FBGC00123	15.4	1233A
49	Colletotrichum higginsianum IMI 349063	NC_030957	4075062	4110823	HR-PKS, TC (Class1)	Hydroxymethylglutaryl-CoA synthase ERG13B	FBGC00684	30.4	sporogen AO-1
49	Ophiocordyceps camponoti-rufipedis	NJES01000010	1269	21134	HR-PKS, TC (Class1), PPPS	Farnesyl pyrophosphate synthase ERG20; Hydroxymethylglutaryl-CoA synthase ERG13B; Isopentenyl-diphosphate delta-isomerase	FBGC00123	11.7	1233A
49	Aplosporella prunicola CBS 121167	NW_022983550	594804	627845	HR-PKS	Hydroxymethylglutaryl-CoA synthase ERG13B	FBGC00123	61.1	1233A
49	Colletotrichum shisoi	PUHP01000112	3174	9491	TC (Class1)	Hydroxymethylglutaryl-CoA synthase ERG13B	FBGC00464	18.5	(+)-aristolochene
49	Plenodomus lindquistii Phoma macdonaldii	JANUWI010000018	172438	184369	TC (Class1)	Hydroxymethylglutaryl-CoA synthase ERG13B	FBGC00684	31.2	sporogen AO-1
49	Ophiocordyceps camponoti-saundersi nom. inval	PDHQ01000010	67341	87352	HR-PKS, TC (Class1), PPPS	Farnesyl pyrophosphate synthase ERG20; Hydroxymethylglutaryl-CoA synthase ERG13B	FBGC00123	11.9	1233A
49	Elsinoe necatrix	JANZYI010000010.1	428288	447650	HR-PKS	Hydroxymethylglutaryl-CoA synthase ERG13B	FBGC00739	13.5	terrecyclic acid A
49	Aspergillus wentii DTO 134E9	NW_024467839	1500566	1529547	TC (PbcA), PPPS	Glyoxylate reductase; Hydroxymethylglutaryl-CoA synthase ERG13B; Malate dehydrogenase, NAD-dependent	FBGC00430	70.5	ent-pimara-8(14),15-diene
49	Venustampulla echinocandica	NW_022474205	381933	411863	TC (Class1)	Hydroxymethylglutaryl-CoA synthase ERG13B	FBGC00684	30.2	sporogen AO-1
49	Hypoxylon sp. FL0543	MU393998	28757	106915	TC (Class1), PT (UbiA)	Hydroxymethylglutaryl-CoA synthase ERG13B	FBGC00684	31.8	sporogen AO-1
49	Metarhizium guizhouense ARSEF 977	AZNH01000042	58266	183061	NRPS-PKS, NR-PKS, NRPS, TC (Class1), NRPS-like	Hydroxymethylglutaryl-CoA synthase ERG13B	FBGC00256	49.5	taslactams
49	Nothomitra cinnamomea	JAJDMX020000206.1	2040	44018	PR-PKS, TC (Pyr4), PT (UbiA)	Hydroxymethylglutaryl-CoA synthase ERG13B	FBGC00322	46.5	(R)-mellein
49	Neofusicoccum cordaticola	RHKD01000439.1	21109	30628	PPPS	Acetyl-CoA acetyltransferase ERG10B, cytosolic; Farnesyl pyrophosphate synthase ERG20; Hydroxymethylglutaryl-CoA synthase ERG13B; Isopentenyl-diphosphate delta-isomerase; Mevalonate kinase ERG12	FBGC00123	14.1	1233A
49	Fusarium haematococcum	ML974153.1	759083	776859	HR-PKS	Hydroxymethylglutaryl-CoA synthase ERG13B	FBGC00123	99.3	1233A
49	Corynespora cassiicola	JAEUWY010000004.1	185020	226731	PT (UbiA)	Hydroxymethylglutaryl-CoA synthase ERG13B	FBGC00123	13.9	1233A
49	Helotiales sp. F229	MXAW01000007.1	5604908	5625286	TC (PbcA), PPPS	Hydroxymethylglutaryl-CoA synthase ERG13B	FBGC00429	47.1	copalyl diphosphate
49	Fusarium protoensiforme	JAANQP010000073.1	286719	310647	HR-PKS	Hydroxymethylglutaryl-CoA synthase ERG13B	FBGC00123	90.5	1233A
49	Aspergillus tanneri	NW_022984629	5743219	5857532	NR-PKS, HR-PKS, TC (Tri5), PPPS	Hydroxymethylglutaryl-CoA synthase ERG13B; Isopentenyl-diphosphate delta-isomerase	FBGC00219	56.3	stipitatic acid
49	Colletotrichum gigasporum	CP077948.1	56884	94475	HR-PKS, TC (Class1)	Hydroxymethylglutaryl-CoA synthase ERG13B	FBGC00684	31.1	sporogen AO-1
49	Epichloe baconii	CP097903.1	206775	229656	HR-PKS	Hydroxymethylglutaryl-CoA synthase ERG13B	FBGC00571	20	decarestricitine C1
49	Corynascus novoguineensis	MU857774	76	26008	NRPS	Hydroxymethylglutaryl-CoA synthase ERG13B	FBGC00776	23.4	acrophialocinol
49	Xylogone sp. PMI_703	JAJTUQ010000004	424902	484493	NR-PKS, HR-PKS, HR-PKS, NRPS-like	Hydroxymethylglutaryl-CoA synthase ERG13B	FBGC00609	15.4	1-(2,6-dihydroxyphenyl)but-2-en-1-one
49	Alternaria gaisen	PDWZ02000014	305098	422228	HR-PKS	Hydroxymethylglutaryl-CoA synthase ERG13B; Hydroxymethylglutaryl-CoA synthase ERG13B; Threonine dehydratase, mitochondrial; Threonine dehydratase, mitochondrial	FBGC00041	62.8	AF-toxin
49	Neoarthrinium moseri	NW_026055126	41235	67349	NR-PKS	Hydroxymethylglutaryl-CoA synthase ERG13B	FBGC00773	55.9	clavatol
49	Colletotrichum destructivum	WWFS01000046.1	2855410	2891058	HR-PKS, TC (Class1)	Hydroxymethylglutaryl-CoA synthase ERG13B	FBGC00684	30.5	sporogen AO-1
49	Colletotrichum eremochloae	MU844444	122409	176249	TC (Class1)	Hydroxymethylglutaryl-CoA synthase ERG13B	FBGC00684	30.6	sporogen AO-1
49	Colletotrichum sublineola	JAHSQG010000040.1	21932	33615	TC (Class1)	Hydroxymethylglutaryl-CoA synthase ERG13B	FBGC00123	18.5	1233A
49	Aspergillus persii	NGZO01000006.1	2361831	2451865	PKS-NRPS, HR-PKS, HR-PKS, NRPS	3-hydroxy-3-methylglutaryl-coenzyme A reductase 1; Hydroxymethylglutaryl-CoA synthase ERG13B	FBGC00278	61.5	lovastatin
49	Colletotrichum chlorophyti	MPGH01000011	37493	70693	HR-PKS	Hydroxymethylglutaryl-CoA synthase ERG13B	FBGC00123	18.8	1233A
49	Fusarium cf. solani	WESN01000019.1	358407	376184	HR-PKS	Hydroxymethylglutaryl-CoA synthase ERG13B	FBGC00123	99.3	1233A
49	Fusarium falciforme	NC_070550	2775963	2793746	HR-PKS	Hydroxymethylglutaryl-CoA synthase ERG13B	FBGC00123	94.3	1233A
49	Fusarium paranaense	RZGL01000018.1	539376	557163	HR-PKS	Hydroxymethylglutaryl-CoA synthase ERG13B	FBGC00123	94.3	1233A
49	Coniochaeta ligniaria NRRL 30616	KV875101	1207785	1255613	NR-PKS, HR-PKS	Hydroxymethylglutaryl-CoA synthase ERG13B	FBGC00755	59	spiromastixone L
49	Aspergillus bridgeri	JAPDKQ010000022.1	254782	293672	HR-PKS	3-hydroxy-3-methylglutaryl-coenzyme A reductase 1; Hydroxymethylglutaryl-CoA synthase ERG13B	FBGC00553	51.4	amphichopyrone B
49	Colletotrichum orchidophilum	NW_019172958	625644	636874	TC (Class1)	Hydroxymethylglutaryl-CoA synthase ERG13B	FBGC00123	18.2	1233A
50	Aspergillus sclerotialis	MVGC01000264	2203	21583	TC (Class1)	Hydroxymethylglutaryl-CoA synthase ERG13A	FBGC00464	16.7	(+)-aristolochene
50	Westerdykella sp. P71	JAFHBW010000029.1	46247	65763	TC (Class1)	Hydroxymethylglutaryl-CoA synthase ERG13A	FBGC00684	29.5	sporogen AO-1
50	Hymenoscyphus occultus	UNPT01000538.1	24387	27743	TC (Class1)	Hydroxymethylglutaryl-CoA synthase ERG13A	FBGC00464	15.7	(+)-aristolochene
50	Aspergillus pseudotamarii	NW_022475016	166148	204486	TC (Class1)	Hydroxymethylglutaryl-CoA synthase ERG13A	FBGC00684	30.6	sporogen AO-1
50	Curvularia clavata	CP089275	1090089	1126629	TC (Class1)	Hydroxymethylglutaryl-CoA synthase ERG13A	FBGC00684	30.6	sporogen AO-1
50	Penicillium bovifimosum	JAPQKL010000003	2701914	2724857	TC (Class1)	Hydroxymethylglutaryl-CoA synthase ERG13A	FBGC00684	30.2	sporogen AO-1
50	Nannizziopsis barbatae	JACVYH010000001.1	8310151	8313459	TC (Class1)	Hydroxymethylglutaryl-CoA synthase ERG13A	FBGC00464	16.8	(+)-aristolochene
50	Heterodermia speciosa lichen metagenome	CAJPDS010000161	1481	41355	HR-PKS, TC (Class1)	Hydroxymethylglutaryl-CoA synthase ERG13A	FBGC00464	34.8	(+)-aristolochene
50	Trematosphaeria pertusa	NW_022987218	1955117	1986307	TC (Class1)	Hydroxymethylglutaryl-CoA synthase ERG13A; Kynureninase	FBGC00684	29.9	sporogen AO-1
50	Hymenoscyphus koreanus	CACRVL010000538.1	24387	27743	TC (Class1)	Hydroxymethylglutaryl-CoA synthase ERG13A	FBGC00464	15.7	(+)-aristolochene
50	Hymenoscyphus fraxineus	LT855416.1	2982367	3003909	TC (Class1)	Hydroxymethylglutaryl-CoA synthase ERG13A	FBGC00684	20.6	sporogen AO-1
51	Pezicula neosporulosa	SELE01000030.1	257001	290450	TC (Class1)	Acetyl-CoA acetyltransferase ERG10B, cytosolic; Diphosphomevalonate decarboxylase ERG19	FBGC00684	20.8	sporogen AO-1
51	Lasiodiplodia theobromae	NW_023336377	211186	238111	TC (Class1)	Diphosphomevalonate decarboxylase ERG19	FBGC00684	53.4	sporogen AO-1
52	Halenospora varia	JAHEWH010000010	885959	933694	NRPS, TC (Class1)	Homocysteine synthase	FBGC00684	57.6	sporogen AO-1
52	Penicillium vulpinum	JAQKAQ010000003	9201298	9234549	NRPS, TC (Class1)	Homocysteine synthase	FBGC00684	47.1	sporogen AO-1
52	Penicillium soppii	JAQKAI010000003	1039384	1085266	NRPS, TC (Class1)	Homocysteine synthase	FBGC00684	35.1	sporogen AO-1
52	Hymenoscyphus varicosporioides	JAJTIW010000020	186135	245876	NRPS, TC (Class1)	Homocysteine synthase; Pre-mRNA-splicing factor CWC24	FBGC00684	58	sporogen AO-1
53	Hypomyces perniciosus	SPDT01000007.1	6610557	6693697	HR-PKS, NRPS	3-isopropylmalate dehydrogenase Leu2A; Succinate-semialdehyde dehydrogenase [NADP(+)]	FBGC00306	4.3	AM-toxin
53	Mycogone perniciosa	JAOALB010000090.1	18054	95470	HR-PKS, NRPS	3-isopropylmalate dehydrogenase Leu2A; Succinate-semialdehyde dehydrogenase [NADP(+)]	FBGC00306	4.3	AM-toxin
54	Xylographa vitiligo lichen metagenome	JALEAC010000009	458010	517787	NRPS	Fatty acid synthase subunit alpha; Fatty acid synthase subunit beta	FBGC00068	12.6	apicidin F
54	Xylographa parallela lichen metagenome	JALDZZ010000002	203581	257040	NRPS	Fatty acid synthase subunit alpha; Fatty acid synthase subunit beta	FBGC00068	12.5	apicidin F
54	Xylographa opegraphella lichen metagenome	JALDZX010000007	216307	274447	NRPS	Fatty acid synthase subunit alpha	FBGC00354	9.5	gramillin A
54	Xylographa soralifera lichen metagenome	JALEAA010000012	84539	145317	NRPS	Fatty acid synthase subunit alpha; Fatty acid synthase subunit beta	FBGC00354	9.6	gramillin A
54	Xylographa carneopallida lichen metagenome	JALDZW010000043	23012	82050	NRPS	Fatty acid synthase subunit alpha; Fatty acid synthase subunit beta	FBGC00068	12.8	apicidin F
54	Sclerophora amabilis lichen metagenome	JAPEUE010000007	36128	95752	NRPS	Fatty acid synthase subunit alpha; Fatty acid synthase subunit beta; Spindle pole body component ALP4	FBGC00806	14	pleosporacin
55	Aspergillus latus	VCRL01000182.1	9054	82210	NR-PKS, NR-PKS, HR-PKS, PT (DMATS), PPPS	Acetoacetyl-CoA synthetase; Farnesyl pyrophosphate synthase ERG20	FBGC00069	52.6	viridicatumtoxin
55	Aspergillus costaricaensis CBS 115574	NW_020291819	420761	452236	NR-PKS, PT (DMATS)	Acetoacetyl-CoA synthetase	FBGC00069	73.6	viridicatumtoxin
55	Penicillium brasilianum	CDHK01000010	311434	354392	NR-PKS, NR-PKS, PT (DMATS), PPPS	Acetoacetyl-CoA synthetase; Farnesyl pyrophosphate synthase ERG20; Large ribosomal subunit protein eL30	FBGC00069	81.7	viridicatumtoxin
55	Aspergillus latus	VCRL01000195.1	6694	56314	NR-PKS, HR-PKS, PT (DMATS), PPPS	Acetoacetyl-CoA synthetase; Farnesyl pyrophosphate synthase ERG20	FBGC00069	67.1	viridicatumtoxin
55	Aspergillus eucalypticola CBS 122712	NW_020290295	187330	218719	NR-PKS, PT (DMATS)	Acetoacetyl-CoA synthetase	FBGC00069	73	viridicatumtoxin
55	Aspergillus carlsbadensis	MU628198	15306	99583	NR-PKS, NR-PKS, PT (DMATS), PPPS	Acetoacetyl-CoA synthetase; Farnesyl pyrophosphate synthase ERG20	FBGC00069	45.9	viridicatumtoxin
55	Eurotiales sp. PD_2	JANTQJ010000075	49	23361	NR-PKS, PT (DMATS), PPPS	Acetoacetyl-CoA synthetase; Farnesyl pyrophosphate synthase ERG20	FBGC00069	46.3	viridicatumtoxin
55	Pseudogymnoascus pannorum	LNAS01000179.1	26382	73604	NR-PKS, PT (DMATS), PPPS	Acetoacetyl-CoA synthetase; Farnesyl pyrophosphate synthase ERG20; Hydroxymethylglutaryl-CoA synthase ERG13B	FBGC00244	47.1	TAN-1612
55	Penicillium sp. S1316	JAMAHF010000002.1	1005483	1066478	NR-PKS, NR-PKS, PT (DMATS), PPPS	Acetoacetyl-CoA synthetase; Farnesyl pyrophosphate synthase ERG20	FBGC00069	45.7	viridicatumtoxin
55	Aspergillus elegans	JADWDI010000003.1	584438	630735	NR-PKS, PT (DMATS)	Acetoacetyl-CoA synthetase	FBGC00069	61.3	viridicatumtoxin
55	Hypomontagnella monticulosa	CADEBF010000014.1	761495	799269	NR-PKS, PT (DMATS), PPPS	Acetoacetyl-CoA synthetase; Farnesyl pyrophosphate synthase ERG20	FBGC00069	61.5	viridicatumtoxin
55	Hypoxylon perforatum	JAOXNQ010007297.1	2	13013	NR-PKS, PT (DMATS)	Acetoacetyl-CoA synthetase	FBGC00233	15.5	asperthecin
55	Aspergillus baeticus	JAPDEI010000053.1	142441	214654	NR-PKS, NR-PKS, PT (DMATS), PPPS	Acetoacetyl-CoA synthetase; Farnesyl pyrophosphate synthase ERG20	FBGC00069	46	viridicatumtoxin
55	Aspergillus spinulosporus	QPHH01000003.1	5973	55593	NR-PKS, HR-PKS, PT (DMATS), PPPS	Acetoacetyl-CoA synthetase; Farnesyl pyrophosphate synthase ERG20	FBGC00069	67.4	viridicatumtoxin
55	Arthroderma uncinatum Trichophyton ajelloi	NW_022983865	911688	953723	NR-PKS, PT (DMATS), PPPS	Acetoacetyl-CoA synthetase; Farnesyl pyrophosphate synthase ERG20	FBGC00069	60.3	viridicatumtoxin
55	Penicillium canariense	JAPQKN010000007	1738243	1849385	NR-PKS, NR-PKS, PT (DMATS), PT (DMATS), PPPS	Acetoacetyl-CoA synthetase; Farnesyl pyrophosphate synthase ERG20	FBGC00069	50.9	viridicatumtoxin
55	Penicillium rolfsii	QMFL01000027	613489	643086	NR-PKS, PT (DMATS), PPPS	Acetoacetyl-CoA synthetase; Farnesyl pyrophosphate synthase ERG20	FBGC00069	70.2	viridicatumtoxin
55	Hypoxylon rubiginosum	CADCXA010000031.1	1240268	1279926	NR-PKS, PT (DMATS), PPPS	Acetoacetyl-CoA synthetase; Farnesyl pyrophosphate synthase ERG20	FBGC00069	65.1	viridicatumtoxin
56	Umbilicaria muehlenbergii	KK106983.1	1756971	1787605	NRPS	Glucosidase 2 subunit alpha	-	-	-
56	Cladonia borealis	JAFEKC020000023	151969	180187	NRPS	Glucosidase 2 subunit alpha	-	-	-
56	Umbilicaria hispanica	JALILS010000008.1	6047150	6056143	NRPS	Glucosidase 2 subunit alpha	-	-	-
56	Lasallia pustulata	JALILU010000004.1	80201	93100	NRPS	Glucosidase 2 subunit alpha	-	-	-
56	Umbilicaria deusta	JALILR010000006.1	1498529	1511019	NRPS	Glucosidase 2 subunit alpha	-	-	-
56	Umbilicaria hispanica	JALILS010000003.1	3550904	3559897	NRPS	Glucosidase 2 subunit alpha	-	-	-
56	Umbilicaria grisea	JALILX010000013.1	2309028	2341148	NRPS	Glucosidase 2 subunit alpha	-	-	-
56	Umbilicaria spodochroa	JALILV010000024.1	340909	382515	NRPS	Glucosidase 2 subunit alpha	-	-	-
57	Pithomyces chartarum	WVTA01000017	713623	739274	NR-PKS, HR-PKS	Lysine--tRNA ligase, cytoplasmic	FPROT00006	60	cladosporin
57	Penicillium antarcticum	JAPZBM010000009	3776541	3796406	NR-PKS, HR-PKS	Lysine--tRNA ligase, cytoplasmic	FPROT00006	84.4	cladosporin
57	Bertia moriformis	JAOYNC020076446.1	935	22778	NR-PKS, HR-PKS	Lysine--tRNA ligase; Lysine--tRNA ligase, cytoplasmic	FPROT00006	76.4	cladosporin
57	Aspergillus pseudoglaucus	JAKLMM010000053.1	55788	91030	NR-PKS, HR-PKS	Lysine--tRNA ligase; Lysine--tRNA ligase, cytoplasmic	FPROT00006	76.3	cladosporin
57	Aspergillus brunneus	JAILXB010000079.1	463	22303	NR-PKS, HR-PKS	Lysine--tRNA ligase; Lysine--tRNA ligase, cytoplasmic	FPROT00006	76.4	cladosporin
57	Mycosphaerelloides madeirae	NHNV01000004.1	591213	612050	NR-PKS, HR-PKS	Lysine--tRNA ligase, cytoplasmic	FPROT00006	59.5	cladosporin
57	Helotiales sp. F229	MXAW01000009.1	4009033	4034471	NR-PKS, HR-PKS	Lysine--tRNA ligase, cytoplasmic	FPROT00006	59.1	cladosporin
58	Phaeoacremonium minimum UCRPA7	NW_006921337	358014	372411	PEPM	5-oxoprolinase; Isocitrate dehydrogenase [NADP], mitochondrial	FBGC00639	7.2	fosfonochlorin
58	Loxospora ochrophaea lichen metagenome	JALDZI010000042	138600	145658	PEPM	Isocitrate dehydrogenase [NADP], mitochondrial	FBGC00639	7.7	fosfonochlorin
58	Pestalotiopsis sp. NC0098	JAJKLJ010000004	2592714	2617786	PEPM	Isocitrate dehydrogenase [NADP], mitochondrial	FBGC00639	7.2	fosfonochlorin
58	Pestalotiopsis sp. MUOB 440515	JAJPQY010000007.1	3597670	3624263	PEPM	Isocitrate dehydrogenase [NADP], mitochondrial	FBGC00639	7.2	fosfonochlorin
58	Penicillium macrosclerotiorum	JAQJAK010000005	1646189	1652469	PEPM	Isocitrate dehydrogenase [NADP], mitochondrial	FBGC00639	7.6	fosfonochlorin
59	Chrysoporthe puriensis	CP064904.1	4655886	4702520	NRPS	3-isopropylmalate dehydrogenase Leu2A	FBGC00092	16	mulundocandin
59	Chrysoporthe deuterocubensis	LJDD02000042.1	161981	200826	NRPS	3-isopropylmalate dehydrogenase Leu2A	FBGC00092	16	mulundocandin
59	Diaporthe batatas	NW_025408558	2459961	2504895	NRPS	2-isopropylmalate synthase; 3-isopropylmalate dehydrogenase Leu2A	FBGC00078	15.6	echinocandin B
59	Chrysoporthe austroafricana	JYIP02000005.1	4844592	4883959	NRPS	3-isopropylmalate dehydrogenase Leu2A	FBGC00092	15.9	mulundocandin
59	Diaporthe citriasiana	JADAZS010000045.1	19607	63588	NRPS	3-isopropylmalate dehydrogenase Leu2A	FBGC00092	15.4	mulundocandin
59	Chrysoporthe cubensis	LJCY02000003.1	4577788	4616482	NRPS	3-isopropylmalate dehydrogenase Leu2A	FBGC00092	16	mulundocandin
60	Daldinia loculata	NW_026054882	125238	142678	HR-PKS	Chitin synthase ChsG	-	-	-
60	Acremonium sp. CBMAI 1973	WNLN01000081.1	22401	45471	HR-PKS	Chitin synthase ChsG	-	-	-
60	Pseudovirgaria hyperparasitica	NW_022985563	881057	907080	HR-PKS, TC (ABA3)	Chitin synthase ChsG	FBGC00436	52	abscisic acid
60	Stachybotrys echinatus	BCHF01000004.1	4034081	4049873	HR-PKS	Chitin synthase ChsG	-	-	-
60	Daldinia childiae	NW_022984648	395292	411722	HR-PKS	Chitin synthase ChsG	-	-	-
61	Pyricularia sp. CBS 133598	RRCJ01000011	707350	730615	NRPS	Acetyl-coenzyme A synthetase	-	-	-
61	Pyricularia sp. 18-2	JAHTMY010000014.1	738376	761591	NRPS	Acetyl-coenzyme A synthetase	-	-	-
61	Magnaporthe sp. MG12	LNTO01008680.1	3231	15403	NRPS	Acetyl-coenzyme A synthetase	-	-	-
61	Magnaporthe sp. MG03	LNTJ01010122.1	3239	15411	NRPS	Acetyl-coenzyme A synthetase	-	-	-
62	Aspergillus sojae	CP035526.1	676053	724719	HR-PKS	MAP kinase SakA	FBGC00172	3.3	rubiginosins
62	Aspergillus caelatus	NW_022475284	146848	204165	HR-PKS, TC (Class1), TC (PbcA)	MAP kinase SakA	FBGC00123	11.6	1233A
62	Aspergillus transmontanensis	ML738335	214858	265167	HR-PKS	MAP kinase SakA	FBGC00123	11.8	1233A
62	Aspergillus arachidicola	ML737145	272685	321668	HR-PKS	MAP kinase SakA	FBGC00123	11.6	1233A
62	Penicillium sp. 91 TS-2023	JARWGP010000015.1	5250373	5256260	TC (Class1)	MAP kinase SakA	-	-	-
62	Aspergillus sp. ATCC 12892	NVQI01000045.1	712080	760692	HR-PKS	MAP kinase SakA	FBGC00123	11.5	1233A
62	Aspergillus pseudocaelatus	ML735690	62984	120793	HR-PKS, TC (Class1), TC (PbcA)	MAP kinase SakA	FBGC00123	11.6	1233A
63	Penicillium cataractarum	JAPZBS010000001	498909	531266	HR-PKS	C-22 sterol desaturase ERG5	FBGC00413	23.5	ophiobolin K
63	Penicillium daleae	JAPVEA010000001	646724	663736	HR-PKS	C-22 sterol desaturase ERG5	FBGC00413	13	ophiobolin K
63	Penicillium ochrochloron	JAAVMA010000033.1	123223	140272	HR-PKS	C-22 sterol desaturase ERG5	FBGC00413	23.8	ophiobolin K
63	Penicillium subrubescens	JAQKAJ010000005	497080	514168	HR-PKS	C-22 sterol desaturase ERG5	FBGC00413	24	ophiobolin K
63	Penicillium sp. MT2 MMC-2018	PZKB01000016.1	301909	318901	HR-PKS	C-22 sterol desaturase ERG5	FBGC00413	24.1	ophiobolin K
63	Aspergillaceae sp. PF1803	JAMAGZ010000105.1	35616	52683	HR-PKS	C-22 sterol desaturase ERG5	FBGC00413	23.3	ophiobolin K
63	Penicillium simplicissimum	JAMZTW010000014.1	4471122	4488079	HR-PKS	C-22 sterol desaturase ERG5	FBGC00413	23.3	ophiobolin K
63	Penicillium brasilianum	CDHK01000001	4089802	4106796	HR-PKS	C-22 sterol desaturase ERG5	FBGC00413	23.3	ophiobolin K
63	Penicillium canariense	JAPQKN010000001	4200015	4267144	HR-PKS, HR-PKS, PT (UbiA), PT (DMATS)	C-22 sterol desaturase ERG5	FBGC00618	45.6	culmorin
64	Pyrenochaeta sp. DS3sAY3a	KV441670	38617	68842	HR-PKS	NADP-dependent 3-hydroxy acid dehydrogenase	FBGC00669	15.8	cordycepin
64	Pseudopyrenochaeta lycopersici	NHZP01000002.1	2190226	2216239	HR-PKS	NADP-dependent 3-hydroxy acid dehydrogenase	FBGC00384	9.3	beauvericin
64	Didymella pomorum	JAPEVA010000045	124408	143704	HR-PKS	NADP-dependent 3-hydroxy acid dehydrogenase	FBGC00200	5.7	citrinin
65	Colletotrichum coccodes	LECQ01000086.1	367275	395416	NRPS-like	Fumarylacetoacetate hydrolase FahA; Homogentisate 1,2-dioxygenase; Sphingolipid C9-methyltransferase	FBGC00606	67.5	microperfuranone
65	Fusarium lyarnte nom. inval	JAAVUB010000106.1	788	54459	T3PKS, PEPM	Sphingolipid C9-methyltransferase	FBGC00638	92	fosfonochlorin
65	Mariannaea sp. PMI_226	JANFOG010000007	1065939	1104841	HR-PKS, NRPS-like	Sphingolipid C9-methyltransferase	-	-	-
65	Colletotrichum sp. JS-367	QCWU01000004.1	8415478	8452732	HR-PKS	Fumarylacetoacetate hydrolase FahA; Sphingolipid C9-methyltransferase	FPROT00006	17.6	cladosporin
65	Fusarium pseudoanthophilum	JAAOAR010001254	2039	7316	T3PKS	Sphingolipid C9-methyltransferase	-	-	-
65	Hypomontagnella submonticulosa	JAJKLF010000055	96087	111039	HR-PKS	Sphingolipid C9-methyltransferase	FBGC00287	2.5	fumagillin/pseurotin
65	Hyaloscypha bicolor E	NW_020194631	246210	283263	HR-PKS, HR-PKS	Sphingolipid C9-methyltransferase	FBGC00791	23.4	fusamarins
65	Stylonectria norvegica	JAANBC010000003	51700	77984	HR-PKS	Sphingolipid C9-methyltransferase	FBGC00336	52.3	nectriapyrone
65	Coniochaeta ligniaria NRRL 30616	KV875112	278008	297325	HR-PKS, T3PKS	Sphingolipid C9-methyltransferase	FPROT00023	16	soppiline C
65	Colletotrichum sansevieriae	JAOQIF010000069.1	95660	116795	HR-PKS, T3PKS	Sphingolipid C9-methyltransferase	FPROT00023	16.3	soppiline C
66	Penicillium lividum	JAQJAG010000004	1550872	1584290	TC (Class1)	5-oxoprolinase	FBGC00669	16	cordycepin
66	Cadophora luteo-olivacea	JALRMC010000010.1	477115	510749	HR-PKS	5-oxoprolinase	FBGC00805	9.4	mangicols
66	Cadophora sp. DSE1049	CALMRP010000198.1	243578	277396	HR-PKS	5-oxoprolinase	FBGC00546	9.6	mangicols
66	Apiospora pterosperma	JAFBMP010000013.1	965492	1015287	NRPS	5-oxoprolinase	FBGC00177	12.4	acremopeptaibols
66	Calonectria pseudoturangicola	VTGA01000063.1	100102	140736	HR-PKS	5-oxoprolinase	FBGC00697	11.6	fusarilin A
66	Bipolaris maydis ATCC 48331	NW_014024880	7596	33554	TC (PbcA)	5-oxoprolinase	-	-	-
66	Arthrinium puccinioides	JAIUNF010000004.1	38365	96591	NR-PKS, HR-PKS, NRPS	5-oxoprolinase	FBGC00590	18.3	monascorubrin
66	Penicillium sp. OUCMDZ-019	WTTZ01000025.1	182	32325	NRPS	5-oxoprolinase	FBGC00330	4.6	yanuthone D
66	Cylindrodendrum hubeiense	JAANBB010000011	139910	173733	NRPS	5-oxoprolinase	FBGC00363	46.4	peramine
66	Zasmidium citrigriseum	NHNW01000062.1	21429	60042	NRPS	5-oxoprolinase; Homocysteine synthase	FBGC00085	7	exo-1-acetamidopyrrolizidine
66	Talaromyces albobiverticillius	JAMBUR020000004.1	1732060	1790505	NR-PKS, NRPS-like	5-oxoprolinase	FBGC00212	27.9	cichorine
66	Penicillium sp. str. 12	JAASRZ010000048	646168	719280	HR-PKS, TC (Class1)	3-hydroxy-3-methylglutaryl-coenzyme A reductase 1; 5-oxoprolinase	FBGC00040	66.5	compactin
66	Cladosporium phlei	QZFA01000115.1	62748	74843	PPPS	5-oxoprolinase; Hexaprenyl pyrophosphate synthase, mitochondrial	-	-	-
66	Penicillium verhagenii	JAQKAM010000002	3753912	3782929	TC (Class1)	5-oxoprolinase	FBGC00571	10.5	decarestricitine C1
66	Annulohypoxylon truncatum	NW_025953821	256557	293234	TC (PbcA)	5-oxoprolinase	FBGC00247	3.6	geodin
66	Penicillium odoratum	JAQJAR010000001	1638182	1671000	TC (Class1)	5-oxoprolinase	FBGC00669	15.7	cordycepin
66	Aquanectria penicillioides	PYIU01000011.1	294210	314439	HR-PKS	5-oxoprolinase	-	-	-
66	Lasiodiplodia hormozganensis	JAUJDW010000053	144035	199338	HR-PKS	5-oxoprolinase	FBGC00747	9.1	cerulenin
66	Bisporella sp. PMI_857	JAJSPD010000009	3284	86294	NRPS	5-oxoprolinase	-	-	-
66	Pochonia chlamydosporia 170	NC_035793	921352	968912	NRPS	5-oxoprolinase	FBGC00264	10.1	trihazone F
66	Colletotrichum orchidophilum	NW_019173027	170929	247245	NRPS	5-oxoprolinase	FBGC00748	3.8	cerulenin
66	Oidiodendron maius Zn	KN832882	245513	302186	HR-PKS	5-oxoprolinase	FBGC00163	16.4	brasilane E
66	Aspergillus nanangensis	VCAU01000029	21102	63853	HR-PKS	2-oxoglutarate dehydrogenase; 5-oxoprolinase	FBGC00121	5.1	cyclohelminthol
66	Jackrogersella multiformis	CADCXD010000008.1	1492473	1514025	NRPS	5-oxoprolinase	FBGC00400	1.9	gliovirin
66	Diaporthe ilicicola	JALPVH010000138	63357	85771	HR-PKS	5-oxoprolinase	FBGC00780	22.6	polyol lipids
66	Aspergillus sp. MEXU 27854	JAGMTT010000007.1	60539	158965	NR-PKS, TC (PbcA), PT (DMATS), PT (DMATS), PPPS	5-oxoprolinase	FBGC00301	27.9	communesin B
66	Aureobasidium uvarum	CAINUL010000005	775728	828183	HR-PKS	5-oxoprolinase	FBGC00789	15.2	radarin A
66	Calonectria hongkongensis	JAACJA010000018.1	1050485	1091101	HR-PKS	5-oxoprolinase	FBGC00697	11.4	fusarilin A
66	Annulohypoxylon nitens	MU386629	647899	684351	TC (PbcA)	5-oxoprolinase	FBGC00246	3.5	trypacidin
66	Exophiala sp. HKRS030	JAHWDD010000004.1	4546045	4565809	PPPS	5-oxoprolinase	FBGC00800	20.9	(-)-vinigrol or its analogue
66	Onygenales sp. R3503	JAMAFU010000006.1	1876120	1939773	HR-PKS, NRPS-like	5-oxoprolinase; Homocysteine synthase; Homoserine O-acetyltransferase	FBGC00310	27.7	fusaric acid
66	Diaporthe amygdali	NW_026517025	158894	197106	HR-PKS, TC (AstC)	5-oxoprolinase; Aspartate aminotransferase, cytoplasmic	FBGC00672	6.8	uscandidusin A
66	Coniochaeta ligniaria NRRL 30616	KV875098	223299	242686	TC (Class1)	5-oxoprolinase	-	-	-
66	Onygenales sp. R13A2	JAMAFV010000005.1	183712	247347	HR-PKS, NRPS-like	5-oxoprolinase; Homocysteine synthase; Homoserine O-acetyltransferase	FBGC00310	27.7	fusaric acid
66	Apiospora pterosperma	JAFBMP010000003.1	88969	129245	NRPS	5-oxoprolinase	-	-	-
66	Trichocomaceae sp. PB3601	JAMAFW010000003.1	1863595	1927248	HR-PKS, NRPS-like	5-oxoprolinase; Homocysteine synthase; Homoserine O-acetyltransferase	FBGC00310	27.8	fusaric acid
66	Calonectria pseudoturangicola	VTGA01000001.1	16098	98610	NRPS, NRPS-like	5-oxoprolinase	FBGC00189	32.1	fumisoquin C
66	Calonectria hongkongensis	JAACJA010000009.1	1842603	1920525	NRPS, NRPS-like	5-oxoprolinase	FBGC00189	32.1	fumisoquin C
66	Nigrograna mackinnonii	JGVQ01000371.1	4209	53446	HR-PKS	4-hydroxyphenylpyruvate dioxygenase; 5-oxoprolinase	FBGC00022	49	gregatin A
66	Hypoxylon pulicicidum	CADCWX010000007.1	1196585	1273093	NRPS	5-oxoprolinase	FBGC00398	17.9	acetylaranotin
66	Filosporella fistucella	JAQJZZ010000015.1	1005008	1046741	HR-PKS	5-oxoprolinase	-	-	-
67	Stagonospora sp. SRC1lsM3a	KV441718	1165702	1196445	TC (UbiA)	5-oxoprolinase	FBGC00628	3.9	lijiquinone
67	Fusarium phaseoli	MAEB01000239.1	834	13542	TC (UbiA)	5-oxoprolinase	-	-	-
68	Lasiodiplodia sp. COLG20	VNWV01000001.1	4052755	4114265	RiPP PP	5-oxoprolinase	FBGC00332	6.3	patulin
68	Mollisia scopiformis	NW_017263596	1217963	1234937	RiPP PP	5-oxoprolinase	FBGC00369	5	cyclochlorotine
68	Mytilinidion resinicola	NW_022985456	688794	704714	RiPP PP	5-oxoprolinase	-	-	-
69	Aspergillus sclerotialis	MVGC01000122	29462	44659	NRPS	Acyl-CoA desaturase	-	-	-
69	Penicillium sclerotigenum	CAKMRK010000742.1	284	30381	NRPS	Acyl-CoA desaturase	-	-	-
70	Vezdaea acicularis lichen metagenome	JAPEUI010000084	3268	13881	T3PKS	Acyl-CoA desaturase	FBGC00502	60	alkyl pyrones, resorcylic acids, and resorcinols
70	Cladophialophora immunda	NW_015622545	3777426	3780148	T3PKS	Acyl-CoA desaturase	FBGC00502	58.8	alkyl pyrones, resorcylic acids, and resorcinols
70	Thelocarpon superellum lichen metagenome	JAPEUG010000259	6303	15170	T3PKS	Acyl-CoA desaturase	FBGC00502	63.3	alkyl pyrones, resorcylic acids, and resorcinols
70	Thelocarpon impressellum lichen metagenome	JAPEUF010000006	128822	137903	T3PKS	Acyl-CoA desaturase	FBGC00502	61.7	alkyl pyrones, resorcylic acids, and resorcinols
71	Melanodothis sp. VS III D KN 1	JACWFN010000006.1	1430367	1446096	NRPS-like	Aldo-keto reductase family 1 member A1	-	-	-
71	Talaromyces amestolkiae	NW_024468045	260481	270428	NRPS-like	Aldo-keto reductase family 1 member A1	-	-	-
71	Talaromyces ruber	JAKLMW010000027.1	141540	152965	NRPS-like	Aldo-keto reductase family 1 member A1	-	-	-
71	Penicillium occitanis nom. inval	NPFK01000062	34215	44207	NRPS-like	Aldo-keto reductase family 1 member A1	-	-	-
71	Talaromyces sp. PX1902	JAMAGM010000012.1	24030	33978	NRPS-like	Aldo-keto reductase family 1 member A1	-	-	-
71	Talaromyces sp. B14P1	JAMAGN010000001.1	1626165	1636113	NRPS-like	Aldo-keto reductase family 1 member A1	-	-	-
71	Talaromyces sp. PF30-1D	JAMAGR010000032.1	24030	33978	NRPS-like	Aldo-keto reductase family 1 member A1	-	-	-
71	Diaporthe citriasiana	JADAZS010000286.1	4406	22717	NRPS-like	Aldo-keto reductase family 1 member A1	-	-	-
71	Cladosporium sp. BF-F	JAMRMS010000004.1	1466949	1482425	NRPS-like	Aldo-keto reductase family 1 member A1	-	-	-
71	Diaporthe citri Phomopsis citri	NW_025064849	829113	859701	NRPS-like	Aldo-keto reductase family 1 member A1	-	-	-
71	Diaporthe sp. NJD1	JACDXY010000003.1	4602108	4654096	NRPS-like	Aldo-keto reductase family 1 member A1	-	-	-
71	Talaromyces stollii	JACCLC010000242.1	864188	874136	NRPS-like	Aldo-keto reductase family 1 member A1	-	-	-
71	Talaromyces pinophilus	CP017347.1	2932626	2942613	NRPS-like	Aldo-keto reductase family 1 member A1	-	-	-
72	Laburnicola sp. R22_1	JACONQ010000006.1	3033850	3079322	HR-PKS, ICS	Pyridoxal reductase	FBGC00194	29.8	pyriculol
72	Beverwykella pulmonaria	BCHH01000010.1	363297	395726	HR-PKS	Pyridoxal reductase	FBGC00785	29.9	roquesalin B
72	Laburnicola sp. JP_R_19	VOIT01000008.1	2989823	3040551	HR-PKS, ICS	Pyridoxal reductase	FBGC00194	29.9	pyriculol
72	Laburnicola sp. JP-R-44	SELF01000016.1	3770048	3811826	HR-PKS, ICS	Pyridoxal reductase	FBGC00543	28	annullatin D
73	Rusavskia elegans	SAUG01000021.1	365388	397124	TC (UbiA)	Amidophosphoribosyltransferase; Methionine aminopeptidase 1; Methionine aminopeptidase 2-2	FBGC00618	46.3	culmorin
73	Pseudomassariella vexata	NW_024467956	3184848	3231185	PKS-NRPS	Acyl-CoA synthetase short-chain family member 3, mitochondrial; Glutamine amidotransferase DUG3; Methionine aminopeptidase 1	FBGC00287	32.8	fumagillin/pseurotin
73	Aspergillus tanneri	NW_022984629	140011	200626	PKS-NRPS, TC (Tri5), TC (UbiA)	Acyl-CoA synthetase short-chain family member 3, mitochondrial; Methionine aminopeptidase 1; Methionine aminopeptidase 2-2	FBGC00287	48.9	fumagillin/pseurotin
73	Xylaria sp. BCC 1067	SSCS01000001.1	83247	148848	HR-PKS	Fatty acid synthase subunit alpha; Methionine aminopeptidase 1	FBGC00169	26.5	sporothriolide
73	Aspergillus caelatus	NW_022475314	23840	86227	PKS-NRPS, TC (UbiA)	Acyl-CoA synthetase short-chain family member 3, mitochondrial; Methionine aminopeptidase 1; Methionine aminopeptidase 2-2	FBGC00287	55.9	fumagillin/pseurotin
73	Aspergillus nomiae NRRL 13137	NW_015378257	6749	53767	PKS-NRPS, TC (UbiA)	Acyl-CoA synthetase short-chain family member 3, mitochondrial; Methionine aminopeptidase 1; Methionine aminopeptidase 2-2	FBGC00287	55.4	fumagillin/pseurotin
73	Colletotrichum caudatum	MU846760	184	6506	TC (UbiA)	Methionine aminopeptidase 2-2	FBGC00287	9.4	fumagillin/pseurotin
73	Colletotrichum lindemuthianum	MASP02000216.1	95627	109569	TC (UbiA)	Methionine aminopeptidase 1; Methionine aminopeptidase 2-2	FBGC00287	22.4	fumagillin/pseurotin
73	Xanthoria steineri lichen metagenome	JALAIK010000006	111752	162694	PKS-NRPS	Amidophosphoribosyltransferase; Methionine aminopeptidase 1; Methionine aminopeptidase 2-2	FBGC00618	46	culmorin
73	Xylaria cf. heliscus	JAJKLH010000052	28521	66516	NR-PKS, NRPS-like	Methionine aminopeptidase 1	FBGC00513	10.6	palmaenone
73	Diaporthe batatas	NW_025408563	949136	994328	TC (UbiA), NRPS-like	Methionine aminopeptidase 1; Methionine aminopeptidase 2-2	FBGC00618	46.6	culmorin
73	Tolypocladium nubicola	JALHCA010000063.1	471	36977	PKS-NRPS	Acyl-CoA synthetase short-chain family member 3, mitochondrial; Methionine aminopeptidase 1; Methionine aminopeptidase 2-2	FBGC00287	41.4	fumagillin/pseurotin
73	Nannizziopsis arthrosporioides	CP098263.1	2273799	2338821	PKS-NRPS, HR-PKS	Acyl-CoA synthetase short-chain family member 3, mitochondrial; Glycerol-1-phosphate phosphohydrolase; Methionine aminopeptidase 1; Methionine aminopeptidase 2-2; Nuclear GTP-binding protein NUG1	FBGC00287	52.1	fumagillin/pseurotin
73	Xylariaceae sp. FL0255	MU388830	383941	412119	HR-PKS	Kynurenine 3-monooxygenase; Methionine aminopeptidase 1	FBGC00033	14	aspcandine
73	Aspergillus pseudocaelatus	ML735702	10120	72561	PKS-NRPS, TC (UbiA)	Acyl-CoA synthetase short-chain family member 3, mitochondrial; Methionine aminopeptidase 1; Methionine aminopeptidase 2-2	FBGC00287	56	fumagillin/pseurotin
73	Cordyceps pruinosa	LUFD01001157.1	2021	64007	NRPS, TC (Tri5), TC (AstC)	3-isopropylmalate dehydrogenase; Kynurenine 3-monooxygenase; Methionine aminopeptidase 1; Succinate-semialdehyde dehydrogenase [NADP(+)]	FBGC00105	33	trichothecene
73	Penicillium egyptiacum	CAJVRC010000843	527605	565128	HR-PKS	Acyl-CoA synthetase short-chain family member 3, mitochondrial; Methionine aminopeptidase 1; Methionine aminopeptidase 2-2	FBGC00287	36	fumagillin/pseurotin
73	Aspergillus avenaceus	ML742137	22130	69122	PKS-NRPS, TC (UbiA)	Acyl-CoA synthetase short-chain family member 3, mitochondrial; Methionine aminopeptidase 1; Methionine aminopeptidase 2-2	FBGC00287	55.1	fumagillin/pseurotin
73	Astrocystis sublimbata	JAJNNY010000069	144756	171234	NR-PKS	Methionine aminopeptidase 1	FBGC00287	3.5	fumagillin/pseurotin
73	Pochonia chlamydosporia 170	NC_035795	3016733	3077703	PKS-NRPS	Acyl-CoA synthetase short-chain family member 3, mitochondrial; Methionine aminopeptidase 1; Methionine aminopeptidase 2-2	FBGC00287	47.7	fumagillin/pseurotin
73	Eutypella sp. D-1	JAJTTP010000003.1	3451644	3491576	TC (UbiA)	Methionine aminopeptidase 1	FBGC00618	46.9	culmorin
74	Metarhizium acridum CQMa 102	NW_006916790	42472	44426	PT (UbiA)	4-hydroxybenzoate polyprenyltransferase, mitochondrial; Small ribosomal subunit protein uS12	-	-	-
74	Myriosclerotinia curreyana	NGKJ01000057.1	172587	179066	PT (UbiA)	4-hydroxybenzoate polyprenyltransferase, mitochondrial; Eukaryotic translation initiation factor 2 subunit beta	-	-	-
74	Penicillium sp. CF01	RFFF01003916.1	15698	17776	PT (UbiA)	4-hydroxybenzoate polyprenyltransferase, mitochondrial; Phosphopantothenoylcysteine decarboxylase	-	-	-
74	Penicillium sp. CF01	RFFF01006834.1	24870	26903	PT (UbiA)	4-hydroxybenzoate polyprenyltransferase, mitochondrial; Phosphopantothenoylcysteine decarboxylase	-	-	-
74	Tolypocladium album	JALHCF010000159.1	185992	187962	PT (UbiA)	4-hydroxybenzoate polyprenyltransferase, mitochondrial; Small ribosomal subunit protein uS12	-	-	-
74	Purpureocillium lavendulum	JAQHRD010000004	1387190	1389041	PT (UbiA)	4-hydroxybenzoate polyprenyltransferase, mitochondrial; Small ribosomal subunit protein uS12	-	-	-
75	Fusarium marasasianum	JAJEQZ010000025.1	399063	427699	RiPP PP	3-ketoacyl-CoA thiolase, peroxisomal; Succinyl-CoA:glutarate CoA-transferase	-	-	-
75	Pseudocercospora crystallina	QQNG01000127.1	257539	264582	RiPP PP	3-ketoacyl-CoA thiolase, peroxisomal	-	-	-
76	Phoma sp. ATCC 74077	JAWDJC010000002.1	72207	144202	NRPS	Acetyl-CoA acetyltransferase ERG10B, cytosolic	-	-	-
76	Pyrenochaeta sp. UM 256	AOUM02000022.1	366453	438465	NRPS	Acetyl-CoA acetyltransferase ERG10B, cytosolic	-	-	-
77	Talaromyces sp. F3606	JAMAFZ010000013.1	583675	603323	HR-PKS	Glutamine--tRNA ligase; Pheromone-regulated membrane protein 10	FBGC00682	7	treconorin
77	Talaromyces sp. PYS2902	JAMAGP010000025.1	172969	195931	HR-PKS	Glutamine--tRNA ligase; Pheromone-regulated membrane protein 10	FBGC00682	7	treconorin
77	Talaromyces funiculosus	CP036236.1	573661	593085	HR-PKS	Glutamine--tRNA ligase; Pheromone-regulated membrane protein 10	FBGC00682	6.9	treconorin
77	Talaromyces sp. PF30-10	JAMAGQ010000026.1	89246	112208	HR-PKS	Glutamine--tRNA ligase; Pheromone-regulated membrane protein 10	FBGC00682	7	treconorin
77	Talaromyces sp. PL2406	JAMAGL010000022.1	178088	207768	HR-PKS	Glutamine--tRNA ligase; Pheromone-regulated membrane protein 10	FBGC00682	7.1	treconorin
77	Talaromyces stollii	JACCLC010000125.1	274122	297092	HR-PKS	Glutamine--tRNA ligase; Pheromone-regulated membrane protein 10	FBGC00682	7	treconorin
77	Trichocomaceae sp. PB3603	JAMAFY010000015.1	586541	606189	HR-PKS	Glutamine--tRNA ligase; Pheromone-regulated membrane protein 10	FBGC00682	7	treconorin
77	Talaromyces sp. PG4302	JAMAGT010000022.1	278893	301869	HR-PKS	Glutamine--tRNA ligase; Pheromone-regulated membrane protein 10	FBGC00682	7	treconorin
77	Talaromyces sp. PH2104	JAMAGA010000013.1	152467	172115	HR-PKS	Glutamine--tRNA ligase; Pheromone-regulated membrane protein 10	FBGC00682	7	treconorin
77	Talaromyces sp. B14P1	JAMAGN010000031.1	169834	188560	HR-PKS	Glutamine--tRNA ligase; Pheromone-regulated membrane protein 10	FBGC00682	7	treconorin
77	Penicillium occitanis nom. inval	NPFK01000262	38	24301	HR-PKS	Glutamine--tRNA ligase; Pheromone-regulated membrane protein 10	FBGC00682	7	treconorin
77	Talaromyces sp. PX2802	JAMAGO010000027.1	169589	192551	HR-PKS	Glutamine--tRNA ligase; Pheromone-regulated membrane protein 10	FBGC00682	7	treconorin
77	Talaromyces sp. PF30-1D	JAMAGR010000042.1	128879	151849	HR-PKS	Glutamine--tRNA ligase; Pheromone-regulated membrane protein 10	FBGC00682	6.8	treconorin
77	Talaromyces sp. PF30-1C	JAMAGS010000026.1	88990	111952	HR-PKS	Glutamine--tRNA ligase; Pheromone-regulated membrane protein 10	FBGC00682	7	treconorin
77	Talaromyces borbonicus	NBSA01000025.1	424386	447352	HR-PKS	Glutamine--tRNA ligase; Pheromone-regulated membrane protein 10	FBGC00682	6.9	treconorin
77	Talaromyces sp. PX1902	JAMAGM010000027.1	170201	193171	HR-PKS	Glutamine--tRNA ligase; Pheromone-regulated membrane protein 10	FBGC00682	6.8	treconorin
77	Talaromyces pinophilus	CP017350.1	2167748	2196544	HR-PKS	Glutamine--tRNA ligase; Pheromone-regulated membrane protein 10	FBGC00682	6.9	treconorin
78	Aspergillus protuberus	JAJAEC010000018.1	10585	84143	NRPS	Branched-chain amino acid aminotransferase, cytosolic	FBGC00345	89.3	aspercryptin
78	Aspergillus creber	JAJAEB010000022.1	576189	660080	NRPS	Branched-chain amino acid aminotransferase, cytosolic	FBGC00345	83.5	aspercryptin
78	Aspergillus sp. R2506	JAMAAZ010000021.1	7064	68608	NRPS	Branched-chain amino acid aminotransferase, cytosolic	FBGC00345	89.7	aspercryptin
78	Aspergillus sp. 2NF922	JAMAAT010000036.1	6180	67737	NRPS	Branched-chain amino acid aminotransferase, cytosolic	FBGC00345	89.6	aspercryptin
78	Aspergillus sp. 2NF923	JAMABA010000034.1	6180	67738	NRPS	Branched-chain amino acid aminotransferase, cytosolic	FBGC00345	89.6	aspercryptin
78	Aspergillus sp. F3603	JAMAHS010000100.1	1244	74805	NRPS	Branched-chain amino acid aminotransferase, cytosolic	FBGC00345	89.2	aspercryptin
78	Aspergillus quadrilineatus	JAAXYA010000054.1	21735	86970	NRPS	Branched-chain amino acid aminotransferase, cytosolic	FBGC00345	94.7	aspercryptin
78	Aspergillus sp. S2111G.1	JAMAAW010000041.1	4563	66253	NRPS	Branched-chain amino acid aminotransferase, cytosolic	FBGC00345	89.8	aspercryptin
78	Aspergillus sp. R3607	JAMAHR010000022.1	6342	79900	NRPS	Branched-chain amino acid aminotransferase, cytosolic	FBGC00345	89.3	aspercryptin
78	Aspergillus versicolor CBS 583.65	NW_024467538	998	70973	NRPS, NRPS	Branched-chain amino acid aminotransferase, cytosolic	FBGC00345	90.8	aspercryptin
78	Aspergillus sp. S2111Y	JAMABB010000019.1	622797	684588	NRPS	Branched-chain amino acid aminotransferase, cytosolic	FBGC00345	89.8	aspercryptin
78	Aspergillus nidulans FGSC A4	NC_066258	71896	140216	NRPS	Branched-chain amino acid aminotransferase, cytosolic	FBGC00345	99.8	aspercryptin
78	Aspergillus sp. S3602	JAMABD010000031.1	2940	64501	NRPS	Branched-chain amino acid aminotransferase, cytosolic	FBGC00345	89.8	aspercryptin
78	Aspergillus sp. 2663	WOYA01000006.1	29232	112946	NRPS	Branched-chain amino acid aminotransferase, cytosolic	FBGC00345	83.6	aspercryptin
78	Aspergillus sp. S3605	JAMAAU010000027.1	16251	77812	NRPS	Branched-chain amino acid aminotransferase, cytosolic	FBGC00345	89.9	aspercryptin
78	Aspergillus sp. S2101G	JAMAAX010000031.1	1740	63430	NRPS	Branched-chain amino acid aminotransferase, cytosolic	FBGC00345	89.8	aspercryptin
78	Aspergillus latus	VCRL01000037.1	257664	338743	NRPS	Branched-chain amino acid aminotransferase, cytosolic	FBGC00345	85.7	aspercryptin
78	Aspergillus sp. MA 6041	JAMFNV010000024.1	8487	70039	NRPS	Branched-chain amino acid aminotransferase, cytosolic	FBGC00345	89.8	aspercryptin
78	Aspergillus sp. S2805	JAMAHU010000041.1	4760	78322	NRPS	Branched-chain amino acid aminotransferase, cytosolic	FBGC00345	89.3	aspercryptin
78	Aspergillus fructus	JAPDEM010000008.1	21204	85266	NRPS	Branched-chain amino acid aminotransferase, cytosolic	FBGC00345	89.5	aspercryptin
78	Aspergillus sp. 2NF925	JAMAAY010000032.1	2863	64420	NRPS	Branched-chain amino acid aminotransferase, cytosolic	FBGC00345	89.6	aspercryptin
78	Aspergillus sp. PG3606C	JAMAAS010000018.1	17857	79555	NRPS	Branched-chain amino acid aminotransferase, cytosolic	FBGC00345	89.8	aspercryptin
78	Aspergillus spinulosporus	QPHH01000015.1	45510	125181	NRPS	Branched-chain amino acid aminotransferase, cytosolic	FBGC00345	91.8	aspercryptin
78	Aspergillus sp. PM3601	JAMAAR010000031.1	14597	76157	NRPS	Branched-chain amino acid aminotransferase, cytosolic	FBGC00345	89.9	aspercryptin
78	Aspergillus cvjetkovicii	JAPDKS010000005.1	1543862	1669100	HR-PKS, NRPS, NRPS	Branched-chain amino acid aminotransferase, cytosolic	FBGC00345	89.9	aspercryptin
78	Talaromyces rugulosus	NC_049565	4543195	4604998	NRPS	Branched-chain amino acid aminotransferase, cytosolic; Fatty acid synthase subunit alpha	FBGC00345	49.9	aspercryptin
79	Penicillium sp. CF01	RFFF01000950.1	2476	5274	TC (Class1)	Iron transport multicopper oxidase FetC	-	-	-
79	Penicillium soppii	JAQKAI010000002	772907	776356	TC (Class1)	Iron transport multicopper oxidase FetC	-	-	-
79	Penicillium ochrochloron	JAAVMA010000011.1	74336	78490	TC (Class1)	Iron transport multicopper oxidase FetC	-	-	-
79	Penicillium subrubescens	JAQKAJ010000003	2677881	2682010	TC (Class1)	Iron transport multicopper oxidase FetC	-	-	-
79	Aspergillaceae sp. PF1803	JAMAGZ010000003.1	393806	397913	TC (Class1)	Iron transport multicopper oxidase FetC	-	-	-
79	Penicillium cosmopolitanum	JAPZBU010000006	3958474	3961673	TC (Class1)	Iron transport multicopper oxidase FetC	-	-	-
79	Penicillium rolfsii	QMFL01000027	3160194	3164205	TC (Class1)	Iron transport multicopper oxidase FetC	-	-	-
79	Penicillium sp. MA 6036	QAGG01000063.1	14559	17659	TC (Class1)	Iron transport multicopper oxidase FetC	-	-	-
79	Penicillium cataractarum	JAPZBS010000005	3838143	3852674	TC (Class1)	Iron transport multicopper oxidase FetC	-	-	-
79	Penicillium manginii	JAQJAP010000004	2031204	2034318	TC (Class1)	Iron transport multicopper oxidase FetC	-	-	-
79	Penicillium brevicompactum	JAPZBQ010000003	5559981	5563276	TC (Class1)	Iron transport multicopper oxidase FetC	-	-	-
80	Penicillium glabrum	JAQIZY010000012	3129468	3137290	TC (SalTPS)	Iron transport multicopper oxidase FetC	-	-	-
80	Penicillium tannophilum	JAQKAK010000002	2928251	2935759	TC (SalTPS)	Iron transport multicopper oxidase FetC	-	-	-
80	Penicillium sp. 91 TS-2023	JARWGP010000002.1	4571667	4576820	TC (SalTPS)	Iron transport multicopper oxidase FetC	-	-	-
80	Penicillium verhagenii	JAQKAM010000001	1031612	1035751	TC (SalTPS)	Iron transport multicopper oxidase FetC	-	-	-
80	Penicillium longicatenatum	JAQJAI010000001	4328567	4334767	TC (SalTPS)	Iron transport multicopper oxidase FetC	-	-	-
80	Penicillium sp. IBT 35674x	JAQKAT010000006	2965493	2973591	TC (SalTPS)	Iron transport multicopper oxidase FetC	-	-	-
80	Aspergillaceae sp. S1602	JAMAGW010000011.1	506377	511466	TC (SalTPS)	Iron transport multicopper oxidase FetC	-	-	-
81	Paecilomyces dactylethromorphus	JAPVCE010000034.1	3085599	3169677	HR-PKS	Iron transport multicopper oxidase FetC; Small ribosomal subunit protein uS4	FBGC00200	30.5	citrinin
81	Byssochlamys sp. AF001	PNEM01000005.1	12004	96001	HR-PKS	Iron transport multicopper oxidase FetC; Small ribosomal subunit protein uS4	FBGC00200	30.6	citrinin
81	Tolypocladium capitatum Elaphocordyceps capitata	NRSZ01001115	16270	59379	HR-PKS	Iron transport multicopper oxidase FetC	FBGC00292	15	cordypyrone B
82	Tolypocladium geodes	JALHCB010000065.1	5059	55059	NRPS	Iron transport multicopper oxidase FetC	FBGC00067	42.7	apicidin
82	Calonectria ilicicola	CP085833.1	278137	329298	NRPS	Iron transport multicopper oxidase FetC	FBGC00031	18.7	variecolin
82	Tolypocladium sp. Sup5 PDA-1	JPHH03000073.1	7612	57612	NRPS	Iron transport multicopper oxidase FetC	FBGC00067	42.7	apicidin
83	Aspergillus latus	VCRL01000128.1	95224	149891	NR-PKS	Iron transport multicopper oxidase FetC	FBGC00728	66.5	1,8-dihydroxynaphthalene
83	Aspergillus spinulosporus	QPHH01000011.1	783679	838396	NR-PKS	Iron transport multicopper oxidase FetC	FBGC00728	66.5	1,8-dihydroxynaphthalene
83	Fusarium sp. NRRL 53497	JABCJZ010000114.1	41941	100321	NR-PKS	Iron transport multicopper oxidase FetC	FBGC00238	85.2	bikaverin
84	Leptodontidium sp. MPI-SDFR-AT-0119	JAHLEZ010000006	2918898	2936664	ICS	Alanine--tRNA ligase	-	-	-
84	Rhexocercosporidium sp. MPI-PUGE-AT-0058	JAGTJL010000024	357065	376159	ICS	Alanine--tRNA ligase	-	-	-
85	Lecanicillium aphanocladii	JAPERO010000673.1	33688	50519	NRPS	Carboxypeptidase Y homolog A	-	-	-
85	Akanthomyces dipterigenus	JARJRE010000228.1	85659	108717	NRPS	Carboxypeptidase Y homolog A	-	-	-
85	Cordyceps farinosa	JAPFSM010000321.1	63199	80148	NRPS	Carboxypeptidase Y homolog A	-	-	-
85	Samsoniella hepiali	LNDK02000077.1	102619	126029	NRPS	Carboxypeptidase Y homolog A	-	-	-
85	Aphanocladium album	JARDXD010000335	3739	20570	NRPS	Carboxypeptidase Y homolog A	-	-	-
85	Akanthomyces lecanii RCEF 1005 anamorph Lecanicillium lecanii	AZHF01000003	4838968	4862302	NRPS	Carboxypeptidase Y homolog A	-	-	-
85	Akanthomyces muscarius	CM051357	345981	362850	NRPS, NRPS, NRPS	Carboxypeptidase Y homolog A	-	-	-
85	Cordyceps cateniannulata	JAPHMX010000005.1	480607	496413	NRPS	Carboxypeptidase Y homolog A	-	-	-
85	Lecanicillium saksenae	JANAKD010000053	4465	21192	NRPS	Carboxypeptidase Y homolog A	-	-	-
85	Lecanicillium uredinophilum	JAPFRW010000168.1	45801	62654	NRPS	Carboxypeptidase Y homolog A	-	-	-
86	Fusarium oxysporum Fo47	NC_072851	1346251	1371161	TC (Class1), ICS	Copper-transporting ATPase	FBGC00462	94.8	guaia-6,10(14)-diene
86	Fusarium sp. MPI-SDFR-AT-0072	JAHBOG010000010	1475391	1500299	TC (Class1), ICS	Copper-transporting ATPase	FBGC00462	95.8	guaia-6,10(14)-diene
86	Fusarium succisae	JAAOAW010000416.1	217509	235463	TC (Class1)	Copper-transporting ATPase	FBGC00462	96	guaia-6,10(14)-diene
86	Fusarium sacchari	JADANP010000001.1	466673	493952	TC (Class1), ICS	Copper-transporting ATPase	FBGC00462	98	guaia-6,10(14)-diene
86	Fusarium sp. NRRL 53293	JABSTN010000129.1	35599	59479	TC (Class1), ICS	Copper-transporting ATPase	FBGC00462	96	guaia-6,10(14)-diene
86	Fusarium acutatum	JAADJF010000267	156819	180786	TC (Class1), ICS	Copper-transporting ATPase	FBGC00462	96.8	guaia-6,10(14)-diene
86	Fusarium tupiense	JABEEO010000280.1	30353	54092	TC (Class1), ICS	Copper-transporting ATPase	FBGC00462	94	guaia-6,10(14)-diene
86	Fusarium begoniae	JAAOAG010000035.1	116261	140165	TC (Class1), ICS	Copper-transporting ATPase	FBGC00462	96.3	guaia-6,10(14)-diene
86	Fusarium nygamai	LBNR01000014.1	343999	371066	TC (Class1), ICS	Copper-transporting ATPase	FBGC00462	97.1	guaia-6,10(14)-diene
86	Fusarium nisikadoi	JABFFB010000205.1	71008	99255	TC (Class1), ICS	Copper-transporting ATPase	FBGC00462	93.5	guaia-6,10(14)-diene
86	Fusarium proliferatum ET1	NW_022194798	883127	907255	TC (Class1), ICS	Copper-transporting ATPase	FBGC00462	98.3	guaia-6,10(14)-diene
86	Fusarium pseudocircinatum	JAAOAS010000073	5668	33057	TC (Class1), ICS	Copper-transporting ATPase	FBGC00462	95.3	guaia-6,10(14)-diene
86	Fusarium mangiferae	NW_024573934	905193	932743	TC (Class1), ICS	Copper-transporting ATPase	FBGC00462	97.5	guaia-6,10(14)-diene
86	Calonectria multiphialidica	JAHVYC010000073.1	3195	31647	TC (Class1), ICS	Copper-transporting ATPase	FBGC00462	91.5	guaia-6,10(14)-diene
86	Fusarium fujikuroi IMI 58289	NC_036632	1394278	1418276	TC (Class1), ICS	Copper-transporting ATPase	FBGC00462	100	guaia-6,10(14)-diene
86	Fusarium gaditjirri Gibberella gaditjirri	JABFAI010000007	251025	278507	TC (Class1), ICS	Copper-transporting ATPase	FBGC00462	93.8	guaia-6,10(14)-diene
86	Fusarium odoratissimum NRRL 54006	NW_022158703	582604	610070	TC (Class1), ICS	Copper-transporting ATPase	FBGC00462	95.3	guaia-6,10(14)-diene
86	Fusarium lyarnte nom. inval	JAAVUB010000038.1	336412	363559	TC (Class1), ICS	Copper-transporting ATPase	FBGC00462	95	guaia-6,10(14)-diene
87	Aspergillus sp. S1903S	JALZYZ010000028.1	4282	41888	NRPS	2-isopropylmalate synthase	FBGC00817	6.3	ligustrone A
87	Aspergillus sp. 2663	WOYA01000024.1	224259	264878	NRPS	2-isopropylmalate synthase	FBGC00817	6.4	ligustrone A
87	Aspergillus fructus	JAPDEM010000004.1	2474983	2506580	NRPS	2-isopropylmalate synthase	FBGC00817	6.3	ligustrone A
87	Aspergillus creber	JAJAEB010000032.1	114332	144643	NRPS	2-isopropylmalate synthase	FBGC00595	9.4	NG-391
87	Aspergillus sp. R1430	JAMABC010000022.1	420017	477066	NRPS	2-isopropylmalate synthase	FBGC00595	9.3	NG-391
87	Aspergillus sp. PG3606C	JAMAAS010000019.1	201509	242626	NRPS	2-isopropylmalate synthase	FBGC00817	6.4	ligustrone A
87	Aspergillus panamensis	JAPDER010000073.1	102459	120155	NRPS	2-isopropylmalate synthase	FBGC00817	6.4	ligustrone A
87	Aspergillus jensenii	JAJAED010000038.1	92066	194518	NR-PKS, HR-PKS, NRPS	2-isopropylmalate synthase	FBGC00795	40.5	cochliodone A
87	Aspergillus sp. R2506	JAMAAZ010000025.1	8527	71304	HR-PKS, NRPS	2-isopropylmalate synthase	FBGC00795	37	cochliodone A
87	Aspergillus sp. F3604	JALZZB010000042.1	49559	86095	NRPS	2-isopropylmalate synthase	FBGC00817	6.3	ligustrone A
87	Aspergillus sp. S2111G.1	JAMAAW010000029.1	125045	166128	NRPS	2-isopropylmalate synthase	FBGC00817	6.4	ligustrone A
87	Aspergillus sp. 2NF925	JAMAAY010000017.1	387050	435128	NRPS	2-isopropylmalate synthase	FBGC00817	6.4	ligustrone A
87	Lecanicillium fungicola 150-1	FWCC01000040.1	25820	70384	NRPS	2-isopropylmalate synthase	FBGC00817	6.3	ligustrone A
87	Aspergillus sp. PM3602	JALZZN010000018.1	107721	145327	NRPS	2-isopropylmalate synthase	FBGC00817	6.3	ligustrone A
87	Aspergillus sp. F3603	JAMAHS010000022.1	256799	297403	NRPS	2-isopropylmalate synthase	FBGC00595	9.9	NG-391
87	Aspergillus puulaauensis	NC_054861	192242	246316	NRPS	2-isopropylmalate synthase	FBGC00595	9.4	NG-391
87	Aspergillus sp. S2111Y	JAMABB010000029.1	264200	305283	NRPS	2-isopropylmalate synthase	FBGC00817	6.4	ligustrone A
87	Aspergillus sp. S1905	JALZYS010000038.1	576261	613867	NRPS	2-isopropylmalate synthase	FBGC00817	6.3	ligustrone A
87	Aspergillus sp. F3605	JALZZD010000031.1	19044	56659	NRPS	2-isopropylmalate synthase	FBGC00817	6.3	ligustrone A
87	Aspergillus cvjetkovicii	JAPDKS010000022.1	117495	172887	NRPS	2-isopropylmalate synthase	FBGC00595	9.3	NG-391
87	Aspergillus sp. B3601	JAMAAV010000020.1	99311	147425	NRPS	2-isopropylmalate synthase	FBGC00817	6.4	ligustrone A
87	Aspergillus sp. B3605	JAMABE010000026.1	130431	187480	NRPS	2-isopropylmalate synthase	FBGC00595	9.3	NG-391
87	Aspergillus sp. S1702	JALZZE010000027.1	3480	24826	NRPS	2-isopropylmalate synthase	FBGC00817	6.3	ligustrone A
87	Aspergillus sp. 2NF923	JAMABA010000018.1	386929	435007	NRPS	2-isopropylmalate synthase	FBGC00817	6.4	ligustrone A
87	Aspergillus sp. PG3608	JALZYX010000034.1	109011	146626	NRPS	2-isopropylmalate synthase	FBGC00817	6.3	ligustrone A
87	Aspergillus sp. 2NF922	JAMAAT010000022.1	387032	435110	NRPS	2-isopropylmalate synthase	FBGC00817	6.4	ligustrone A
87	Aspergillus sp. R2804	JALZYQ010000037.1	132901	169437	NRPS	2-isopropylmalate synthase	FBGC00817	6.3	ligustrone A
87	Aspergillus sp. PA3604	JAMABJ010000025.1	387196	419158	NRPS	2-isopropylmalate synthase	FBGC00595	9.4	NG-391
87	Aspergillus sp. PM3601	JAMAAR010000020.1	401372	442402	NRPS	2-isopropylmalate synthase	FBGC00817	6.4	ligustrone A
87	Aspergillus sydowii CBS 593.65	NW_024467876	217712	241284	NRPS	2-isopropylmalate synthase	FBGC00817	6.3	ligustrone A
87	Aspergillus sp. S2101G	JAMAAX010000024.1	127865	168948	NRPS	2-isopropylmalate synthase	FBGC00817	6.4	ligustrone A
88	Penicillium concentricum	JAPZBT010000002	2652836	2674854	NRPS, NRPS-like	FMN-dependent alpha-hydroxy acid dehydrogenase	FBGC00575	55	quinolactacin A2
88	Penicillium citrinum	JAPQKT010000002	2865668	2891541	NRPS, NRPS-like	FMN-dependent alpha-hydroxy acid dehydrogenase	FBGC00575	97.3	quinolactacin A2
88	Penicillium sp. MA 6036	QAGG01000181.1	7264	30166	NRPS, NRPS-like	FMN-dependent alpha-hydroxy acid dehydrogenase	FBGC00575	68.7	quinolactacin A2
88	Penicillium bialowiezense	JAKZFB010000002.1	3969545	3988690	NRPS, NRPS-like	FMN-dependent alpha-hydroxy acid dehydrogenase	FBGC00575	81.4	quinolactacin A2
88	Penicillium concentricum	JAPZBT010000003	596474	611820	NRPS, NRPS-like	FMN-dependent alpha-hydroxy acid dehydrogenase	FBGC00575	53.6	quinolactacin A2
88	Penicillium robsamsonii	JAQJAW010000001	671634	696338	NRPS, NRPS-like	FMN-dependent alpha-hydroxy acid dehydrogenase	FBGC00575	83.7	quinolactacin A2
88	Penicillium steckii	JADDUG010000002.1	1490356	1516861	NRPS, NRPS-like	FMN-dependent alpha-hydroxy acid dehydrogenase	FBGC00575	79.4	quinolactacin A2
88	Penicillium cf. griseofulvum	JAPQKP010000003	3566815	3590395	NRPS, NRPS-like	FMN-dependent alpha-hydroxy acid dehydrogenase	FBGC00575	44.5	quinolactacin A2
88	Penicillium hetheringtonii	JAQJAC010000004	1875403	1901282	NRPS, NRPS-like	FMN-dependent alpha-hydroxy acid dehydrogenase	FBGC00575	95.7	quinolactacin A2
88	Aspergillus pseudoviridinutans	NW_025091282	7325	63398	NRPS, NRPS, NRPS, NRPS-like	FMN-dependent alpha-hydroxy acid dehydrogenase	FBGC00575	64.9	quinolactacin A2
89	Aaosphaeria pasadenensis	JAKLMB010000031.1	13094	36484	TC (UbiA)	Succinate-semialdehyde dehydrogenase [NADP(+)]	FBGC00730	7.6	palmarumycin C12
89	Thozetella sp. PMI_491	MU270089	67166	79003	TC (UbiA)	Polygalacturonase; Succinate-semialdehyde dehydrogenase [NADP(+)]	-	-	-
89	Aspergillus sp. subgen. Cremei	JAFBMR010000002.1	2520540	2552731	TC (UbiA)	Succinate-semialdehyde dehydrogenase [NADP(+)]	FBGC00789	15.4	radarin A
89	Aaosphaeria arxii CBS 175.79	NW_022983481	14861	36649	TC (UbiA)	Succinate-semialdehyde dehydrogenase [NADP(+)]	FBGC00730	7.6	palmarumycin C12
90	Diaporthe sp. HANT25	JACBFG010000020.1	128306	153917	HR-PKS	Delta(14)-sterol reductase ERG24B	FBGC00031	16.5	variecolin
90	Nannizziopsis arthrosporioides	CP098263.1	1297004	1319740	HR-PKS	3-beta-hydroxysteroid-Delta(8),Delta(7)-isomerase; Delta(14)-sterol reductase ERG24B	FBGC00582	7.7	curvulamine
91	Fusarium sp. MPI-SDFR-AT-0072	JAHBOG010000003	4589796	4644838	HR-PKS, NRPS-like	Homocysteine synthase; Homoserine O-acetyltransferase	FBGC00310	83.5	fusaric acid
91	Fusarium marasasianum	JAJEQZ010000021.1	744048	776654	HR-PKS	Homoserine O-acetyltransferase	FBGC00309	34.1	fusaric acid
91	Fusarium guttiforme	JAAQRL010000295.1	29355	69969	HR-PKS	Homoserine O-acetyltransferase	FBGC00309	39.2	fusaric acid
91	Fusarium pseudocircinatum	JAAOAS010000225	4898	66350	HR-PKS, NRPS-like	Beta-glucosidase M; Homocysteine synthase; Homoserine O-acetyltransferase	FBGC00310	75	fusaric acid
91	Hypoxylon crocopeplum	MU399574	131002	184632	HR-PKS	Homocysteine synthase	FBGC00310	24.5	fusaric acid
91	Fusarium anthophilum	JABEVY010000043	34788	66991	HR-PKS	Homoserine O-acetyltransferase	FBGC00309	34	fusaric acid
91	Fusarium babinda	JAALXL010000066.1	718	42864	HR-PKS, NRPS-like	Homocysteine synthase; Homoserine O-acetyltransferase	FBGC00310	68.2	fusaric acid
91	Monosporascus sp. 5C6A	QJOB01000029	83542	114121	HR-PKS	Homocysteine synthase	FBGC00310	21.9	fusaric acid
91	Fusarium lyarnte nom. inval	JAAVUB010000358.1	2369	54094	HR-PKS	Homocysteine synthase; Homoserine O-acetyltransferase	FBGC00310	74.5	fusaric acid
91	Fusarium proliferatum ET1	NW_022194803	767900	823271	HR-PKS, NRPS-like	Homocysteine synthase; Homoserine O-acetyltransferase	FBGC00310	92.1	fusaric acid
91	Fusarium sacchari	JADANP010000033.1	28615	80811	HR-PKS, NRPS-like	Homocysteine synthase; Homoserine O-acetyltransferase	FBGC00310	87.2	fusaric acid
91	Fusarium brevicatenulatum	JABEEJ010000050.1	132	22507	HR-PKS	Homoserine O-acetyltransferase	FBGC00309	39.4	fusaric acid
91	Fusarium subglutinans	NW_023502142	35674	63162	HR-PKS	Homoserine O-acetyltransferase	FBGC00309	34	fusaric acid
91	Fusarium chuoi	JAJALE010000837	2201354	2253095	HR-PKS	Homocysteine synthase; Homoserine O-acetyltransferase	FBGC00310	70.2	fusaric acid
91	Fusarium temperatum	LJGR01000003.1	4799863	4831447	HR-PKS	Homoserine O-acetyltransferase	FBGC00309	33.9	fusaric acid
91	Fusarium sp. HKF-74	JAJFAS010000034.1	337443	373830	HR-PKS	Homoserine O-acetyltransferase	FBGC00309	39.3	fusaric acid
91	Fusarium napiforme	JAAOAO010000280	1	60789	HR-PKS, NRPS-like	Homocysteine synthase; Homoserine O-acetyltransferase	FBGC00310	87.5	fusaric acid
91	Fusarium sp. 190-020-2	JACTAS010000035.1	48840	104774	HR-PKS, NRPS-like	Homocysteine synthase; Homoserine O-acetyltransferase	FBGC00310	82.8	fusaric acid
91	Fusarium fracticaudum	PDNT01000003.1	105656	169232	HR-PKS	Homoserine O-acetyltransferase	FBGC00309	33.7	fusaric acid
91	Fusarium begoniae	JAAOAG010000240.1	80026	111578	HR-PKS	Homoserine O-acetyltransferase	FBGC00309	33.6	fusaric acid
91	Fusarium mundagurra	JAAOAN010000401	255	21397	HR-PKS	Homoserine O-acetyltransferase	FBGC00309	39.2	fusaric acid
91	Ilyonectria sp. MPI-CAGE-AT-0026	JAGPNQ010000001	5024921	5104686	HR-PKS	5-oxoprolinase; Homocysteine synthase; Homoserine O-acetyltransferase	FBGC00310	58	fusaric acid
91	Fusarium agapanthi	LTDI01000175.1	48568	95720	HR-PKS	Homoserine O-acetyltransferase	FBGC00309	39	fusaric acid
91	Fusarium sp. NRRL 66896	JABEER010002363.1	2099	17106	HR-PKS	Homoserine O-acetyltransferase	FBGC00310	32	fusaric acid
91	Neonectria sp. DH2	RQWH01000010.1	80251	138163	HR-PKS, NRPS-like	Carboxyvinyl-carboxyphosphonate phosphorylmutase; Homocysteine synthase; Homoserine O-acetyltransferase; Succinate-semialdehyde dehydrogenase [NADP(+)]	FBGC00310	57.7	fusaric acid
91	Fusarium burgessii	PVQA01001423.1	5213	27282	HR-PKS	Homoserine O-acetyltransferase	FBGC00310	33.6	fusaric acid
91	Fusarium sp. NRRL 66894	JABEEQ010000152.1	116524	166605	HR-PKS	Homoserine O-acetyltransferase; Neutral ceramidase	FBGC00309	33	fusaric acid
91	Fusarium pseudoanthophilum	JAAOAR010000447	445	37428	HR-PKS	Homoserine O-acetyltransferase	FBGC00309	39.8	fusaric acid
91	Fusarium beomiforme	PVQB02000182	360	56931	HR-PKS	5-oxoprolinase; Homoserine O-acetyltransferase	FBGC00310	34.2	fusaric acid
91	Fusarium pininemorale	NFZR01000020.1	424129	457240	HR-PKS	Homoserine O-acetyltransferase	FBGC00309	34	fusaric acid
91	Fusarium sp. NRRL 53497	JABCJZ010000110.1	236606	286736	HR-PKS, NRPS-like	Homocysteine synthase; Homoserine O-acetyltransferase	FBGC00310	67.8	fusaric acid
91	Fusarium sp. NRRL 52700	JAAQRM010000466	606079	677959	HR-PKS	Homocysteine synthase; Homoserine O-acetyltransferase	FBGC00310	86	fusaric acid
91	Fusarium sp. NRRL 47473	JABSTM010000096.1	93167	111858	HR-PKS	Homoserine O-acetyltransferase	FBGC00310	31.9	fusaric acid
91	Fusarium sp. NRRL 53293	JABSTN010000082.1	109130	141253	HR-PKS	Homoserine O-acetyltransferase	FBGC00309	33.4	fusaric acid
91	Nectria sp. B-13	NOKP01000002.1	579637	637331	HR-PKS	Carboxyvinyl-carboxyphosphonate phosphorylmutase; Homocysteine synthase; Homoserine O-acetyltransferase; Succinate-semialdehyde dehydrogenase [NADP(+)]	FBGC00310	57.8	fusaric acid
91	Fusarium nygamai	LBNR01000020.1	237226	260057	HR-PKS	Homoserine O-acetyltransferase	FBGC00309	39.6	fusaric acid
91	Fusarium sp. QHM	SWCP01000134.1	593	27111	HR-PKS	Homoserine O-acetyltransferase	FBGC00309	58.3	fusaric acid
91	Fusarium dlaminii	JAAOAL010000105.1	130051	150393	HR-PKS	Homoserine O-acetyltransferase	FBGC00310	32.3	fusaric acid
91	Fusarium redolens	NW_025763690	273967	330163	HR-PKS	Homocysteine synthase; Homoserine O-acetyltransferase	FBGC00310	81.8	fusaric acid
91	Cylindrocarpon cylindroides	JABSTB010000439.1	41602	94076	HR-PKS	Carboxyvinyl-carboxyphosphonate phosphorylmutase; Homocysteine synthase; Homoserine O-acetyltransferase; Succinate-semialdehyde dehydrogenase [NADP(+)]	FBGC00310	45.3	fusaric acid
91	Fusarium bactridioides	JACCKW010000159.1	23676	55932	HR-PKS	Homoserine O-acetyltransferase	FBGC00309	33.3	fusaric acid
91	Fusarium fujikuroi IMI 58289	NC_036624	56529	112913	HR-PKS, NRPS-like	Homocysteine synthase; Homoserine O-acetyltransferase	FBGC00310	99	fusaric acid
91	Ilyonectria robusta	NW_025764435	5032822	5109548	HR-PKS	5-oxoprolinase; Homocysteine synthase; Homoserine O-acetyltransferase	FBGC00310	57.4	fusaric acid
91	Fusarium sp. NRRL 25303	JAAOAY010000156	2383	47636	HR-PKS, NRPS-like	Homocysteine synthase; Homoserine O-acetyltransferase	FBGC00310	81.9	fusaric acid
91	Fusarium circinatum	CM043920.1	197875	226109	HR-PKS	Homoserine O-acetyltransferase	FBGC00309	33.9	fusaric acid
91	Fusarium sororula	JACWFA010000019.1	742085	775137	HR-PKS	Homoserine O-acetyltransferase	FBGC00309	34.1	fusaric acid
91	Fusarium pseudonygamai	JAAQRH010000379.1	41918	70381	HR-PKS	Homoserine O-acetyltransferase	FBGC00309	39.3	fusaric acid
91	Neoarthrinium moseri	NW_026055131	224400	316169	HR-PKS	DNA primase large subunit; Homocysteine synthase	FBGC00310	40	fusaric acid
91	Fusarium sp. LHS14.1	JANGYB010000010	23228	58751	HR-PKS	Homocysteine synthase; Homoserine O-acetyltransferase	FBGC00310	61.7	fusaric acid
91	Fusarium algeriense	PVPY01001068.1	800	43444	HR-PKS	Homoserine O-acetyltransferase	FBGC00309	31	fusaric acid
91	Fusarium oxysporum Fo47	NC_072842	4713959	4769326	HR-PKS, NRPS-like	Homocysteine synthase; Homoserine O-acetyltransferase	FBGC00310	76.6	fusaric acid
91	Calonectria ilicicola	CP085834.1	1712131	1756553	HR-PKS	Homocysteine synthase; Homoserine O-acetyltransferase	FBGC00310	48.7	fusaric acid
91	Fusarium pilosicola	JAGQDI010000024.1	132831	166215	HR-PKS	Homoserine O-acetyltransferase	FBGC00309	33.8	fusaric acid
91	Ilyonectria destructans Cylindrocarpon destructans	JAHEWK010000001	6927112	7027768	HR-PKS	5-oxoprolinase; Homocysteine synthase; Homoserine O-acetyltransferase	FBGC00310	54.9	fusaric acid
91	Fusarium setosum	JABFFE010000685.1	7658	37473	HR-PKS	Homocysteine synthase; Homoserine O-acetyltransferase	FBGC00310	50.6	fusaric acid
91	Fusarium odoratissimum NRRL 54006	NW_022158798	363	52003	HR-PKS, NRPS-like	Homocysteine synthase; Homocysteine synthase; Homocysteine synthase; Homocysteine synthase; Homocysteine synthase; Homocysteine synthase; Homocysteine synthase; Homocysteine synthase; Homocysteine synthase; Homocysteine synthase; Homocysteine synthase; Homocysteine synthase; Homocysteine synthase; Homocysteine synthase; Homocysteine synthase; Homocysteine synthase; Homoserine O-acetyltransferase	FBGC00310	83.4	fusaric acid
91	Fusarium denticulatum	JAAOAK010000164	109230	177245	HR-PKS, NRPS-like	Beta-glucosidase M; Homocysteine synthase; Homoserine O-acetyltransferase	FBGC00310	85.7	fusaric acid
91	Fusarium concentricum	JABEES010000297.1	3689	60504	HR-PKS	Homocysteine synthase; Homoserine O-acetyltransferase	FBGC00310	94.6	fusaric acid
91	Byssochlamys sp. AF001	PNEM01000003.1	4519152	4577102	HR-PKS	GPI ethanolamine phosphate transferase 1; Homocysteine synthase; Homoserine O-acetyltransferase	FBGC00310	57	fusaric acid
91	Fusarium verticillioides 7600	NC_031677	752653	812354	HR-PKS	Homocysteine synthase; Homoserine O-acetyltransferase	FBGC00309	100	fusaric acid
91	Calonectria montana	JAIZZI010000004.1	4338159	4384828	HR-PKS	Homocysteine synthase; Homoserine O-acetyltransferase	FBGC00310	42.4	fusaric acid
91	Rugonectria rugulosa	JALNIO010000238.1	3287	55828	HR-PKS, NRPS-like	Homocysteine synthase; Homoserine O-acetyltransferase	FBGC00310	50.2	fusaric acid
91	Fusarium sp. TH15	JAHREO010000003.1	344853	395836	HR-PKS	Homocysteine synthase; Homoserine O-acetyltransferase	FBGC00310	76.3	fusaric acid
91	Fusarium musae	NC_058388	4916800	4969645	HR-PKS	Homocysteine synthase; Homoserine O-acetyltransferase	FBGC00309	92.5	fusaric acid
91	Fusarium cf. verticillioides	WEWL01000114.1	43201	100010	HR-PKS, NRPS-like	Homocysteine synthase; Homoserine O-acetyltransferase	FBGC00309	98.7	fusaric acid
91	Fusarium veterinarium	JAHARR010000021.1	207325	271424	HR-PKS	Homocysteine synthase; Homoserine O-acetyltransferase	FBGC00310	82.1	fusaric acid
91	Fusarium mexicanum	JAAOAM010000273	103831	130962	HR-PKS	Homoserine O-acetyltransferase	FBGC00310	31.5	fusaric acid
91	Fusarium commune	JAJTCY010000020.1	423839	496001	HR-PKS, NRPS-like	Homocysteine synthase; Homoserine O-acetyltransferase; Neutral ceramidase	FBGC00310	76.7	fusaric acid
91	Fusarium tupiense	JABEEO010000520.1	23290	58841	HR-PKS	Homoserine O-acetyltransferase	FBGC00309	33.6	fusaric acid
91	Fusarium mangiferae	NW_024573937	837460	896751	HR-PKS, NRPS-like	Homocysteine synthase; Homoserine O-acetyltransferase	FBGC00310	95.6	fusaric acid
91	Fusarium miscanthi	JAAVUA010000075.1	113682	179260	HR-PKS, NRPS-like	Homocysteine synthase; Homoserine O-acetyltransferase	FBGC00310	87.4	fusaric acid
91	Paecilomyces dactylethromorphus	JAPVCE010000042.1	74047	132046	HR-PKS	GPI ethanolamine phosphate transferase 1; Homocysteine synthase; Homoserine O-acetyltransferase	FBGC00310	52.6	fusaric acid
91	Fusarium sterilihyphosum	JAAOAU010000510.1	17430	46549	HR-PKS	Homoserine O-acetyltransferase	FBGC00309	33.9	fusaric acid
91	Fusarium sp. Barmshour	JAAIJJ010000147.1	28550	86430	HR-PKS, NRPS-like	Homocysteine synthase; Homoserine O-acetyltransferase	FBGC00310	76.4	fusaric acid
92	Aspergillus sp. subgen. Cremei	JAFBMR010000004.1	2789587	2813871	HR-PKS	Delta(3,5)-Delta(2,4)-dienoyl-CoA isomerase, mitochondrial	FBGC00782	22.3	lienhwalide D
92	Diploschistes diacapsis lichen metagenome	JALAIB010000083	6796	34358	HR-PKS	Delta(3,5)-Delta(2,4)-dienoyl-CoA isomerase, mitochondrial	FBGC00782	21.8	lienhwalide D
92	Lachnellula suecica	QGMK01000136	465	35939	HR-PKS	Delta(3,5)-Delta(2,4)-dienoyl-CoA isomerase, mitochondrial	FBGC00782	15.1	lienhwalide D
93	Helminthosporium solani	JAFISD010000108.1	15325	39904	HR-PKS	Alpha-adducin	FBGC00555	10.6	sphingofungins
93	Aspergillus pseudotamarii	NW_022475041	390083	418630	HR-PKS	Alpha-adducin	FBGC00073	3.9	tryptoquialanine
94	Fusarium sp. MBC 438	JAPFTB010000237.1	160737	203332	NRPS	Glutathione S-transferase omega-like 2	FBGC00584	11.3	dothistromin
94	Nectria sp. FW16.1	JADNRB010000007.1	2560015	2602101	NRPS	Glutathione S-transferase omega-like 2	FBGC00584	11.4	dothistromin
94	Fusarium liriodendri	JALLKD010000091.1	82114	127071	NRPS	Glutathione S-transferase omega-like 2	FBGC00584	11.3	dothistromin
94	Fusarium sp. MBC 441	JAPFTC010000072.1	267626	307355	NRPS	Glutathione S-transferase omega-like 2	FBGC00807	6.4	isoindolamide A
94	Fusarium sp. LHS14.1	CM046486	2434514	2473624	NRPS	Glutathione S-transferase omega-like 2	FBGC00584	11.4	dothistromin
95	Colletotrichum filicis	MOOC01000110	17934	89550	NRPS	3-isopropylmalate dehydrogenase Leu2A	FBGC00371	26.2	fusaoctaxin A
95	Colletotrichum australisinense nom. inval	JABKAN010000003.1	199790	247836	NRPS	3-isopropylmalate dehydrogenase Leu2A	FBGC00371	25.6	fusaoctaxin A
95	Colletotrichum orchidophilum	NW_019172987	154284	200180	NRPS	3-isopropylmalate dehydrogenase Leu2A	FBGC00092	15.9	mulundocandin
95	Colletotrichum limetticola	JARUPT010000116	167	47888	NRPS	3-isopropylmalate dehydrogenase Leu2A	FBGC00371	26.2	fusaoctaxin A
95	Colletotrichum scovillei	NW_023336267	6077034	6129743	NRPS	3-isopropylmalate dehydrogenase Leu2A	FBGC00371	26	fusaoctaxin A
95	Fusarium guadeloupense	JAJJWM010000530.1	692	33376	NRPS	3-isopropylmalate dehydrogenase Leu2A	FBGC00371	25.4	fusaoctaxin A
95	Colletotrichum melonis	MLGG01000013	4461935	4509894	NRPS	3-isopropylmalate dehydrogenase Leu2A	FBGC00371	25.6	fusaoctaxin A
95	Colletotrichum abscissum	SDAQ01000019	509012	556972	NRPS	3-isopropylmalate dehydrogenase Leu2A	FBGC00371	26.2	fusaoctaxin A
95	Colletotrichum tamarilloi	NW_026849485	44	45303	NRPS	3-isopropylmalate dehydrogenase Leu2A	FBGC00371	26.3	fusaoctaxin A
95	Colletotrichum lupini	NC_064672	7962847	8016491	NRPS	3-isopropylmalate dehydrogenase Leu2A	FBGC00371	25.7	fusaoctaxin A
95	Colletotrichum nymphaeae	JAJOCG010000006.1	6047555	6101206	NRPS	3-isopropylmalate dehydrogenase Leu2A	FBGC00371	25.1	fusaoctaxin A
95	Colletotrichum fioriniae	NW_026517972	430441	478525	NRPS	3-isopropylmalate dehydrogenase Leu2A	FBGC00371	26.5	fusaoctaxin A
95	Colletotrichum godetiae	NW_026851326	4675	52498	NRPS, NRPS	3-isopropylmalate dehydrogenase Leu2A	FBGC00371	26.2	fusaoctaxin A
95	Colletotrichum paranaense	NW_026848960	2213973	2267321	NRPS	3-isopropylmalate dehydrogenase Leu2A	FBGC00371	26.2	fusaoctaxin A
95	Colletotrichum costaricense	NW_026848232	3289830	3343189	NRPS	3-isopropylmalate dehydrogenase Leu2A	FBGC00371	26.2	fusaoctaxin A
95	Colletotrichum simmondsii	JFBX01000347	149923	203318	NRPS	3-isopropylmalate dehydrogenase Leu2A	FBGC00371	26.3	fusaoctaxin A
95	Colletotrichum acutatum	NW_026849067	96318	144192	NRPS, NRPS	3-isopropylmalate dehydrogenase Leu2A	FBGC00371	26	fusaoctaxin A
96	Leptodontidium sp. 2 PMI_412	MU270663	10989	38914	HR-PKS	Delta(3,5)-Delta(2,4)-dienoyl-CoA isomerase, mitochondrial	FBGC00782	22.9	lienhwalide D
96	Leotiomycetes sp. MPI-SDFR-AT-0126	JAGMVK010000020	698307	726906	HR-PKS	Cysteine dioxygenase; Delta(3,5)-Delta(2,4)-dienoyl-CoA isomerase, mitochondrial	FBGC00782	22.8	lienhwalide D
96	Leptodontidium sp. MPI-SDFR-AT-0119	JAHLEZ010000007	614729	644628	HR-PKS	Delta(3,5)-Delta(2,4)-dienoyl-CoA isomerase, mitochondrial	FBGC00782	23.6	lienhwalide D
96	Rhexocercosporidium sp. MPI-PUGE-AT-0058	JAGTJL010000006	1729398	1753821	HR-PKS	Delta(3,5)-Delta(2,4)-dienoyl-CoA isomerase, mitochondrial	FBGC00782	23.4	lienhwalide D
97	Fusarium ramigenum	JAAOAT010000080.1	50216	93444	NRPS-like	Homocysteine synthase; Homoserine O-acetyltransferase	FBGC00310	81.2	fusaric acid
97	Fusarium succisae	JAAOAW010000449.1	47606	73590	NRPS-like	Homocysteine synthase	FBGC00310	50.6	fusaric acid
97	Fusarium mundagurra	JAAOAN010000374	237	24622	NRPS-like	Homocysteine synthase	FBGC00310	50.4	fusaric acid
97	Fusarium dlaminii	JAAOAL010000105.1	152899	177553	NRPS-like	Homocysteine synthase	FBGC00310	50.9	fusaric acid
97	Fusarium pilosicola	JAGQDI010000024.1	58647	101841	NRPS-like	Homocysteine synthase	FBGC00310	44.4	fusaric acid
97	Fusarium mexicanum	JAAOAM010000273	42927	69333	NRPS-like	Homocysteine synthase	FBGC00310	50.7	fusaric acid
97	Fusarium cf. hostae	WEXE01000571.1	47298	91370	HR-PKS, NRPS-like	Homocysteine synthase; Homoserine O-acetyltransferase	FBGC00310	76.3	fusaric acid
97	Fusarium sp. MBC 101	JAPHDT010000202.1	91	55944	HR-PKS, NRPS-like	Homocysteine synthase; Homoserine O-acetyltransferase	FBGC00310	90.9	fusaric acid
97	Fusarium subglutinans	NW_023502295	38930	65323	NRPS-like	Homocysteine synthase	FBGC00310	50.7	fusaric acid
97	Pseudophaeomoniella oleicola	QWDQ01000028.1	11618	54743	HR-PKS, NRPS-like	Eukaryotic translation initiation factor 2A; Homocysteine synthase; Homoserine O-acetyltransferase	FBGC00310	29	fusaric acid
97	Fusarium begoniae	JAAOAG010000240.1	148896	174862	NRPS-like	Homocysteine synthase	FBGC00310	51.2	fusaric acid
97	Fusarium temperatum	LJGR01000003.1	4872238	4898227	NRPS-like	Homocysteine synthase	FBGC00310	51.2	fusaric acid
97	Fusarium pininemorale	NFZR01000020.1	510738	537109	NRPS-like	Homocysteine synthase	FBGC00310	50.8	fusaric acid
97	Fusarium gaditjirri Gibberella gaditjirri	JABFAI010000074	7899	67151	HR-PKS, NRPS-like	Homocysteine synthase; Homoserine O-acetyltransferase	FBGC00310	86.2	fusaric acid
97	Fusarium siculi	JACDIX010000602.1	2326	34522	NRPS-like	Homocysteine synthase; Homoserine O-acetyltransferase	FBGC00310	72.2	fusaric acid
97	Fusarium sp. NRRL 47473	JABSTM010000096.1	150104	176113	NRPS-like	Homocysteine synthase	FBGC00310	50.7	fusaric acid
97	Fusarium sp. Na10	NJCS01000281.1	67517	93511	NRPS-like	Homocysteine synthase	FBGC00310	44.2	fusaric acid
97	Fusarium foetens	JABFMM010001886.1	1801	21799	NRPS-like	Aspartokinase; Homocysteine synthase	FBGC00310	50.1	fusaric acid
97	Fusarium globosum	JAAQPF010000345	1383	24204	NRPS-like	Homocysteine synthase	FBGC00310	46	fusaric acid
97	Fusarium phyllophilum	JAAOAQ010000274	23615	66050	NRPS-like	Homocysteine synthase; Homoserine O-acetyltransferase	FBGC00310	69.3	fusaric acid
97	Fusarium sp. NRRL 53293	JABSTN010000082.1	44411	70720	NRPS-like	Homocysteine synthase	FBGC00310	51	fusaric acid
97	Fusarium sp. NRRL 25184	JABSSZ010000150.1	25117	85994	HR-PKS, NRPS-like	Homocysteine synthase; Homoserine O-acetyltransferase	FBGC00310	83.3	fusaric acid
97	Fusarium coicis	JAAOAJ010000393	54	53403	HR-PKS, NRPS-like	Homocysteine synthase; Homoserine O-acetyltransferase	FBGC00310	86.6	fusaric acid
97	Fusarium sororula	JACWFA010000019.1	813818	840062	NRPS-like	Homocysteine synthase	FBGC00310	50.4	fusaric acid
97	Fusarium algeriense	PVPY01000064.1	10383	39272	NRPS-like	Homocysteine synthase	FBGC00310	42.2	fusaric acid
97	Fusarium bactridioides	JACCKW010000947.1	19418	30888	NRPS-like	Homocysteine synthase	FBGC00310	31.6	fusaric acid
97	Fusarium sp. HKF-74	JAJFAS010000034.1	376942	410603	NRPS-like	Homocysteine synthase	FBGC00310	55.7	fusaric acid
97	Fusarium guttiforme	JAAQRL010000032.1	24403	50775	NRPS-like	Homocysteine synthase	FBGC00310	51	fusaric acid
97	Fusarium sp. DS 682	JACYFE010000180	1070	19908	NRPS-like	Homocysteine synthase	FBGC00310	30.6	fusaric acid
97	Fusarium beomiforme	PVQB02000295	12617	39104	NRPS-like	Homocysteine synthase	FBGC00310	41.8	fusaric acid
97	Fusarium annulatum	JAHAPR010000028.1	172327	228294	HR-PKS, NRPS-like	Homocysteine synthase; Homoserine O-acetyltransferase	FBGC00310	92.2	fusaric acid
97	Fusarium fracticaudum	PDNT01000003.1	73663	99669	NRPS-like	Homocysteine synthase	FBGC00310	51.1	fusaric acid
97	Fusarium sp. NRRL 66894	JABEEQ010001254.1	240	25033	NRPS-like	Homocysteine synthase	FBGC00310	50.9	fusaric acid
97	Fusarium burgessii	PVQA01000084.1	6284	34294	NRPS-like	Homocysteine synthase	FBGC00310	36	fusaric acid
97	Fusarium tupiense	JABEEO010000455.1	13117	39058	NRPS-like	Homocysteine synthase	FBGC00310	44.6	fusaric acid
97	Fusarium hostae	NJCR01001328.1	44	30559	NRPS-like	Homocysteine synthase; Homoserine O-acetyltransferase	FBGC00310	56.7	fusaric acid
97	Fusarium bulbicola	JAAOAI010000273	15736	42133	NRPS-like	Homocysteine synthase	FBGC00310	50	fusaric acid
97	Fusarium sp. flavolapis	JADAQZ010000046.1	4494512	4555947	HR-PKS, NRPS-like	Homocysteine synthase; Homoserine O-acetyltransferase	FBGC00310	92.2	fusaric acid
97	Fusarium pseudonygamai	JAAQRH010000379.1	153	32287	NRPS-like	Homocysteine synthase	FBGC00310	55.1	fusaric acid
97	Fusarium sp. NRRL 29148	JABSTL010000032.1	768	15395	NRPS-like	Homocysteine synthase	FBGC00310	37.5	fusaric acid
97	Fusarium acutatum	JAADJF010000088	1506	40750	NRPS-like	Homocysteine synthase; Homoserine O-acetyltransferase	FBGC00310	68.5	fusaric acid
97	Fusarium anthophilum	JABEVY010000043	108260	134643	NRPS-like	Homocysteine synthase	FBGC00310	51.1	fusaric acid
97	Fusarium nygamai	LBNR01000020.1	126239	159806	NRPS-like	Homocysteine synthase	FBGC00310	56.2	fusaric acid
97	Calonectria naviculata	NAGG01000336.1	124670	173526	HR-PKS	Homocysteine synthase; Homoserine O-acetyltransferase	FBGC00310	49.5	fusaric acid
97	Fusarium thapsinum	JAAOAX010000122.1	308277	332691	NRPS-like	Homocysteine synthase	FBGC00310	50	fusaric acid
97	Fusarium sp. NRRL 66896	JABEER010000463.1	36935	61714	NRPS-like	Homocysteine synthase	FBGC00310	44.6	fusaric acid
97	Fusarium nisikadoi	JABFFB010000330.1	18640	78738	HR-PKS, NRPS-like	Homocysteine synthase; Homoserine O-acetyltransferase	FBGC00310	86.3	fusaric acid
97	Fusarium newnesense	JABCJW010001039.1	83	21213	NRPS-like	Homocysteine synthase; Homoserine O-acetyltransferase	FBGC00310	44.5	fusaric acid
97	Fusarium pseudoanthophilum	JAAOAR010000164	160013	190164	NRPS-like	Homocysteine synthase	FBGC00310	50.9	fusaric acid
97	Fusarium tjaetaba	NW_023501241	2136	67785	HR-PKS, PEPM, NRPS-like	Homocysteine synthase; Homoserine O-acetyltransferase	FBGC00310	86.9	fusaric acid
97	Fusarium sterilihyphosum	JAAOAU010000625.1	18133	44519	NRPS-like	Homocysteine synthase	FBGC00310	51	fusaric acid
98	Fusarium dimerum	JABGLY010000153.1	58886	72478	NRPS-like	Ubiquitin carboxyl-terminal hydrolase L3	FBGC00492	3.2	ustiloxin B
98	Neopestalotiopsis sp. PM2101	JAMAKV010000006.1	740250	753781	NRPS-like	Ubiquitin carboxyl-terminal hydrolase L3	FBGC00492	3.1	ustiloxin B
98	Neopestalotiopsis clavispora	JAANBA010000014	275685	289439	NRPS-like	Ubiquitin carboxyl-terminal hydrolase L3	FBGC00492	3.1	ustiloxin B
98	Pestalotiopsis sp. CR013	JACFXT010000004.1	3667322	3687434	TC (UbiA), NRPS-like	Ubiquitin carboxyl-terminal hydrolase L3	FBGC00509	5	didymellamide B
98	Exserohilum turcica Et28A	NW_007360299	1000568	1018242	NRPS-like	Ubiquitin carboxyl-terminal hydrolase L3	FBGC00492	3.2	ustiloxin B
98	Neopestalotiopsis sp. 37M	SWKT01000058	496	18331	NRPS-like	Ubiquitin carboxyl-terminal hydrolase L3	FBGC00492	3.1	ustiloxin B
98	Tympanopsis confertula	JAOYNU010080053.1	26814	49873	NRPS-like	Ubiquitin carboxyl-terminal hydrolase L3	FBGC00773	22.6	clavatol
98	Pestalotiopsis sp. 9143b	JAHZSN010000006	973843	991781	TC (UbiA), NRPS-like	Ubiquitin carboxyl-terminal hydrolase L3	FBGC00492	3.2	ustiloxin B
98	Pestalotiopsis sp. MUOB 440515	JAJPQY010000007.1	3734504	3752590	NRPS-like	Ubiquitin carboxyl-terminal hydrolase L3	FBGC00509	5.1	didymellamide B
98	Neopestalotiopsis rosae	JALGAS010000002.1	1957956	1971530	NRPS-like	Ubiquitin carboxyl-terminal hydrolase L3	FBGC00492	3.1	ustiloxin B
98	Pestalotiopsis sp. DP-2020a	JACVEI010000229.1	37821	57037	NRPS-like	Ubiquitin carboxyl-terminal hydrolase L3	FBGC00509	5.1	didymellamide B
98	Pestalotiopsis sp. LF_19_12	JALYBT010000088.1	143720	164359	TC (UbiA), NRPS-like	Ubiquitin carboxyl-terminal hydrolase L3	FBGC00509	5.2	didymellamide B
98	Neopestalotiopsis sp. PM2101E	JAMAKU010000003.1	1472058	1485589	NRPS-like	Ubiquitin carboxyl-terminal hydrolase L3	FBGC00492	3.1	ustiloxin B
99	Alternaria atra	NW_025091323	3911853	3959429	HR-PKS	Aspartokinase	FBGC00610	40.9	BII-rafflesfungin
99	Curvularia sp. IFB-Z10	JPSZ01000003.1	2254502	2347943	HR-PKS, NRPS	Aspartokinase	FBGC00610	56.8	BII-rafflesfungin
99	Alternaria consortialis	BCGG01000002.1	3617674	3720874	HR-PKS, NRPS	Aspartokinase	FBGC00610	56.5	BII-rafflesfungin
100	Pyrenochaeta sp. MPI-SDFR-AT-0127	JAGTJM010000001	1123760	1131027	NRPS-like	FK506-binding protein 2	-	-	-
100	Pseudopyrenochaeta lycopersici	NHZP01000004.1	370210	378007	NRPS-like	FK506-binding protein 2	-	-	-
101	Hypoxylon perforatum	JAOXNQ010000002.1	1179862	1209494	HR-PKS	Guanine nucleotide exchange factor SRM1	-	-	-
101	Hypoxylon crocopeplum	MU399578	314571	356126	HR-PKS	Guanine nucleotide exchange factor SRM1	FBGC00301	16.4	communesin B
101	Hypoxylon sp. PDH2405	JAMAKT010000053.1	74640	108808	HR-PKS	Guanine nucleotide exchange factor SRM1	FBGC00158	7.1	pestynol
101	Hypoxylon cercidicola	MU399527	58741	86059	HR-PKS	Guanine nucleotide exchange factor SRM1	FBGC00609	15.4	1-(2,6-dihydroxyphenyl)but-2-en-1-one
101	Whalleya microplaca	MU385747	149768	166359	HR-PKS	Guanine nucleotide exchange factor SRM1	-	-	-
101	Hypoxylon sp. NC0597	JAJKLA010000045	193528	216455	HR-PKS	Guanine nucleotide exchange factor SRM1	FBGC00158	6.9	pestynol
102	Aspergillus bridgeri	JAPDKQ010000028.1	265299	315031	HR-PKS	Long-chain-fatty-acid--CoA ligase 1; MAP kinase SakA; Ornithine decarboxylase	FBGC00764	67.8	CPI-2
102	Aspergillus persii	NGZO01000002.1	1371497	1398576	HR-PKS	Long-chain-fatty-acid--CoA ligase 1	FBGC00123	11.7	1233A
102	Aspergillus sclerotiorum	JANFQX010000004.1	188939	216013	HR-PKS	Long-chain-fatty-acid--CoA ligase 1	FBGC00123	11.7	1233A
102	Aspergillus steynii IBT 23096	NW_020194398	5268771	5289221	HR-PKS	Long-chain-fatty-acid--CoA ligase 1	-	-	-
102	Lentithecium fluviatile CBS 122367	MU005634	79431	122862	HR-PKS, PT (DMATS)	Long-chain-fatty-acid--CoA ligase 1	FBGC00123	11.3	1233A
103	Hyaloscypha bicolor E	NW_020194685	1829906	1863521	HR-PKS	Branched-chain amino acid aminotransferase, cytosolic	FBGC00593	7.9	cyclosporin A
103	Lobaria immixta lichen metagenome	JALDZH010000020	149051	200497	HR-PKS, NRPS	Branched-chain amino acid aminotransferase, cytosolic	FBGC00123	11.3	1233A
104	Ramalina peruviana	MSTJ01000042.1	1733	11086	NRPS-like	Phospho-2-dehydro-3-deoxyheptonate aldolase, tyrosine-inhibited	FBGC00804	18.6	allantofuranone
104	Usnea hakonensis	BLJB01000133.1	22580	32401	NRPS-like	Phospho-2-dehydro-3-deoxyheptonate aldolase, tyrosine-inhibited	FBGC00804	18.3	allantofuranone
104	Ramalina farinacea lichen metagenome	JAPUFD010000011	894884	900755	NRPS-like	Phospho-2-dehydro-3-deoxyheptonate aldolase, tyrosine-inhibited	FBGC00804	17.9	allantofuranone
104	Chalara sp. BL73	CAKJVC010000190.1	25114	39166	NRPS-like	Phospho-2-dehydro-3-deoxyheptonate aldolase, tyrosine-inhibited	FBGC00600	46.8	atromentin
104	Alectoria sarmentosa	WOGZ01000061.1	24959	37798	NRPS-like	Phospho-2-dehydro-3-deoxyheptonate aldolase, tyrosine-inhibited	FBGC00804	18.6	allantofuranone
104	Ramalina intermedia	PEKF01000050.1	125431	134440	NRPS-like	Phospho-2-dehydro-3-deoxyheptonate aldolase, tyrosine-inhibited	FBGC00804	18.2	allantofuranone
104	Bisporella sp. PMI_857	JAJSPD010000188	1	26871	NRPS-like	Phospho-2-dehydro-3-deoxyheptonate aldolase, tyrosine-inhibited	FBGC00600	49.1	atromentin
104	Ascocoryne sarcoides NRRL 50072	KB205944.1	1129970	1139872	NRPS-like	Phospho-2-dehydro-3-deoxyheptonate aldolase, tyrosine-inhibited	FBGC00406	47.7	aspulvinone E
105	Diaporthe sp. NJD1	JACDXY010000007.1	279940	332260	TC (Class1)	Homocysteine synthase	FBGC00684	44.6	sporogen AO-1
105	Dactylonectria macrodidyma Cylindrocarpon macrodidymum	JAGMUV010000010	73758	93720	TC (Class1)	Homocysteine synthase	FBGC00684	34.3	sporogen AO-1
105	Diaporthe nobilis	JAKZJT010000005.1	175344	238210	TC (Class1)	Homocysteine synthase	FBGC00684	44.7	sporogen AO-1
105	Diaporthe eres	JAKJXM020000022.1	168656	211428	TC (Class1)	Homocysteine synthase	FBGC00684	44.4	sporogen AO-1
105	Diaporthe capsici	WNXA01000010.1	2222286	2274315	TC (Class1)	Homocysteine synthase	FBGC00684	44.6	sporogen AO-1
105	Stenocarpella maydis	NQMI01000123.1	68079	90789	TC (Class1)	Homocysteine synthase	FBGC00684	44.6	sporogen AO-1
105	Corinectria fuckeliana	WPDH01000068.1	20308	46075	TC (Class1)	Homocysteine synthase	FBGC00684	46.3	sporogen AO-1
105	Diaporthe citriasiana	JADAZS010000092.1	77191	117031	TC (Class1)	Homocysteine synthase	FBGC00684	44.3	sporogen AO-1
105	Dactylonectria torresensis	VYKG01000049.1	4474	35994	TC (Class1)	Homocysteine synthase	FBGC00684	46.5	sporogen AO-1
105	Diaporthe caulivora	JAMPTR010000009.1	5548	31556	TC (Class1)	Homocysteine synthase	FBGC00684	44.5	sporogen AO-1
105	Dactylonectria alcacerensis	JAPMUZ010000013.1	2239513	2256560	TC (Class1)	Homocysteine synthase	FBGC00684	46.6	sporogen AO-1
105	Diaporthe sp. DP-2020a	JACVEP010000007.1	103817	146612	TC (Class1)	Homocysteine synthase	FBGC00684	44.6	sporogen AO-1
105	Fusarium albosuccineum	JAADYS010001689	7362	30714	TC (Class1)	Homocysteine synthase	FBGC00684	45.5	sporogen AO-1
106	Aspergillus sp. PYS4241	JAMAHL010000124.1	27134	43019	HR-PKS	Lysophospholipase Plb3	FBGC00220	7.8	aspernidine A
106	Aspergillus amstelodami	JAPDEV010000163.1	3319	19204	HR-PKS	Lysophospholipase Plb3	FBGC00220	7.8	aspernidine A
106	Aspergillus sp. PYS4240	JAMAHM010000085.1	23426	43023	HR-PKS	Lysophospholipase Plb3	FBGC00220	7.8	aspernidine A
106	Aspergillus chevalieri	NC_057363	44971	67870	HR-PKS	Lysophospholipase Plb3	FBGC00220	7.7	aspernidine A
106	Bertia moriformis	JAOYNC020077887.1	4630	45300	HR-PKS	Lysophospholipase Plb3	FBGC00220	7.8	aspernidine A
106	Aspergillus pseudoglaucus	JAKLMM010000148.1	125	37868	HR-PKS	Lysophospholipase Plb3	FBGC00220	7.8	aspernidine A
106	Aspergillus montevidensis	JAJFZZ010000003.1	3823514	3839399	HR-PKS	Lysophospholipase Plb3	FBGC00220	7.8	aspernidine A
106	Aspergillus sp. S3505	JAMAHJ010000072.1	27711	47308	HR-PKS	Lysophospholipase Plb3	FBGC00220	7.8	aspernidine A
106	Aspergillus sp. R2504	JAMAHG010000125.1	27122	43007	HR-PKS	Lysophospholipase Plb3	FBGC00220	7.8	aspernidine A
106	Aspergillus sp. S1107B	JAMAHH010000122.1	27134	43019	HR-PKS	Lysophospholipase Plb3	FBGC00220	7.8	aspernidine A
106	Aspergillus brunneus	JAILXB010000021.1	113012	153475	HR-PKS	Lysophospholipase Plb3	FBGC00220	7.8	aspernidine A
106	Aspergillus ruber CBS 135680	NW_024467339	103695	136542	HR-PKS	Lysophospholipase Plb3	FBGC00220	8	aspernidine A
106	Aspergillus glaucus CBS 516.65	NW_019170478	325877	358335	HR-PKS	Lysophospholipase Plb3	FBGC00220	7.9	aspernidine A
106	Aspergillus cristatus	MAQV01000006.1	2057612	2111010	HR-PKS, TC (Tri5), PPPS	Farnesyl pyrophosphate synthase ERG20; Lysophospholipase Plb3	FBGC00220	7.7	aspernidine A
106	Aspergillus sp. PYS4201	JAMAHI010000152.1	17100	33027	HR-PKS	Lysophospholipase Plb3	FBGC00220	7.8	aspernidine A
106	Aspergillus intermedius	JAPDEP010000131.1	38698	68752	HR-PKS, NRPS	Lysophospholipase Plb3	FBGC00220	7.8	aspernidine A
106	Aspergillus sp. S1801	JAMAHK010000002.1	520815	536700	HR-PKS	Lysophospholipase Plb3	FBGC00220	7.8	aspernidine A
107	Ilyonectria sp. MPI-CAGE-AT-0026	JAGPNQ010000002	162890	309120	HR-PKS, NRPS, NRPS	Acetolactate synthase catalytic subunit, mitochondrial	FBGC00515	12.7	chaetodepsipeptin A
107	Ilyonectria destructans Cylindrocarpon destructans	JAHEWK010000003	102060	254546	HR-PKS, NRPS, NRPS	Acetolactate synthase catalytic subunit, mitochondrial	FBGC00515	12.7	chaetodepsipeptin A
107	Cylindrodendrum hubeiense	JAANBB010000117	630	50560	NRPS	Acetolactate synthase catalytic subunit, mitochondrial	FBGC00697	12.3	fusarilin A
107	Rugonectria rugulosa	JALNIO010000925.1	13833	180389	HR-PKS, NRPS, NRPS, NRPS	Acetolactate synthase catalytic subunit, mitochondrial	FBGC00515	12.5	chaetodepsipeptin A
107	Mariannaea elegans	CAKNEU010000053.1	13451	176403	HR-PKS, NRPS, NRPS, NRPS	Acetolactate synthase catalytic subunit, mitochondrial	FBGC00515	12.5	chaetodepsipeptin A
107	Dactylonectria estremocensis	JAGMUU010000011	155811	343222	HR-PKS, NRPS, NRPS, NRPS	Acetolactate synthase catalytic subunit, mitochondrial	FBGC00515	12.7	chaetodepsipeptin A
107	Ilyonectria mors-panacis	PPHJ01000142.1	1106764	1242343	HR-PKS, NRPS, NRPS, NRPS, NRPS-like	Acetolactate synthase catalytic subunit, mitochondrial	FBGC00697	12.5	fusarilin A
107	Ilyonectria robusta	NW_025764436	3618778	3766421	HR-PKS, NRPS, NRPS	Acetolactate synthase catalytic subunit, mitochondrial	FBGC00515	12.7	chaetodepsipeptin A
108	Epichloe sibirici	JALAAE010000050.1	5112	21598	NRPS	Sterol 14-alpha demethylase Cyp51A	FBGC00529	27.8	restricticin
108	Epichloe amarillans	CP099636.1	5454649	5464312	NRPS	Sterol 14-alpha demethylase Cyp51A	FBGC00529	7.7	restricticin
108	Epichloe sylvatica	LCTT01000214.1	400	23124	HR-PKS, NRPS	Sterol 14-alpha demethylase Cyp51A	FBGC00576	15.9	AKML D
108	Epichloe elymi	CP098273.1	1031	280484	HR-PKS, HR-PKS, NRPS, PT (DMATS)	Glutamate decarboxylase; Sterol 14-alpha demethylase Cyp51A	FBGC00084	37.3	ergot alkaloid
108	Epichloe scottii	CP083246.1	7880	51611	HR-PKS, NRPS	Glutamate decarboxylase; Sterol 14-alpha demethylase Cyp51A	FBGC00529	33	restricticin
108	Atkinsonella hypoxylon	JFHB01000064.1	70780	144136	HR-PKS, NRPS, NRPS	Sterol 14-alpha demethylase Cyp51A	FBGC00529	33.6	restricticin
109	Clarireedia sp. SE16F4	LLKF01000612.1	6097	25944	NRPS, NRPS	Proteasome subunit beta type-6	FBGC00367	29.8	fellutamide B
109	Xanthoria aureola lichen metagenome	JALAII010000588	848	13458	NRPS	Proteasome subunit beta type-6	FBGC00367	23.9	fellutamide B
109	Clarireedia homoeocarpa	LNKV01000055.1	209242	232803	NRPS, NRPS	Proteasome subunit beta type-6	FBGC00367	29.7	fellutamide B
109	Clarireedia monteithiana	JANHAD010000096.1	116972	127606	NRPS	Proteasome subunit beta type-6	FBGC00367	21.1	fellutamide B
109	Bisporella sp. PMI_857	JAJSPD010000063	163065	203902	NRPS, NRPS	Proteasome subunit beta type-6	FBGC00367	38.6	fellutamide B
109	Clarireedia sp. CPB17	LLKJ01000468.1	7647	25046	NRPS	Proteasome subunit beta type-6	FBGC00367	36.4	fellutamide B
109	Pseudofabraea citricarpa	JAPWGK010000001.1	65077	100837	NRPS, NRPS	Proteasome subunit beta type-6	FBGC00367	37.8	fellutamide B
109	Hyphodiscus sp. D1413	QYAO01000023.1	2499	8631	NRPS	Proteasome subunit beta type-6	FBGC00367	14	fellutamide B
109	Clarireedia jacksonii	LLKD01000723.1	326262	351136	NRPS, NRPS	Proteasome subunit beta type-6	FBGC00367	29.8	fellutamide B
110	Truncatella angustata	NW_025763387	2685361	2749256	HR-PKS, NRPS	Glutamate decarboxylase	FBGC00607	12.4	ochrindoles
110	Pseudopestalotiopsis theae	JACWGD010000016.1	175131	248952	HR-PKS, NRPS	Glutamate decarboxylase	FBGC00107	6.1	squalestatin S1
110	Pseudopestalotiopsis chinensis	JAPTGH010000012.1	815591	868077	HR-PKS, NRPS	Glutamate decarboxylase	FBGC00107	6.1	squalestatin S1
110	Xylariales sp. PMI_506	JAJTIY010000010	2305581	2376937	HR-PKS, NRPS	Glutamate decarboxylase	FBGC00571	11.6	decarestricitine C1
111	Calonectria crousiana	VTGD01000074.1	303434	366638	PKS-NRPS, chimeric TS	Methionine aminopeptidase 1	FBGC00488	66.5	colleterpenol
111	Sarocladium oryzae	BCHE01000010.1	1010529	1058159	HR-PKS	ER-derived vesicles protein ERV14; Fatty acid synthase subunit alpha; Kynurenine 3-monooxygenase; Methionine aminopeptidase 1; Pre-mRNA-processing factor 17	FBGC00748	98.4	cerulenin
111	Phaeosphaeriaceae sp. PMI808	JAJTIZ010000005	867375	905827	HR-PKS	Acyl-CoA synthetase short-chain family member 3, mitochondrial; Methionine aminopeptidase 1	FBGC00287	25.2	fumagillin/pseurotin
111	Monosporascus sp. GIB2	QJNV01000182	6902	116440	PKS-NRPS	Acyl-CoA synthetase short-chain family member 3, mitochondrial; Methionine aminopeptidase 1	FBGC00287	47.3	fumagillin/pseurotin
111	Microcera coccophila	JAMYIC010000003.1	1050	61698	PKS-NRPS, HR-PKS, TC (UbiA)	Acyl-CoA synthetase short-chain family member 3, mitochondrial; Methionine aminopeptidase 1; Methionine aminopeptidase 2-2	FBGC00287	82	fumagillin/pseurotin
111	Colletotrichum spinosum	QAPG01000328	165077	170426	TC (UbiA)	Methionine aminopeptidase 1	FBGC00287	10	fumagillin/pseurotin
111	Colletotrichum falcatum	SWKJ01000055.1	165559	197087	PKS-NRPS	Methionine aminopeptidase 1	FBGC00287	25	fumagillin/pseurotin
111	Aspergillus avenaceus	ML742109	49733	96004	PKS-NRPS	Methionine aminopeptidase 1	FBGC00289	78.1	flavipucine
111	Calonectria pseudoreteaudii	KV875270.1	105134	130195	chimeric TS	Methionine aminopeptidase 1	FBGC00488	65.9	colleterpenol
111	Colletotrichum gigasporum	CP077952.1	1913591	1954491	PKS-NRPS, TC (UbiA)	Methionine aminopeptidase 1	FBGC00287	31.8	fumagillin/pseurotin
111	Colletotrichum sublineola	JAHSQG010000006.1	2096780	2131582	PKS-NRPS	Methionine aminopeptidase 1	FBGC00287	25	fumagillin/pseurotin
111	Metarhizium humberi	JACEFI010000005	293351	378530	PKS-NRPS, NR-PKS	Acyl-CoA synthetase short-chain family member 3, mitochondrial; Methionine aminopeptidase 1; Methionine aminopeptidase 2-2	FBGC00143	58	ustilaginoidin A
111	Metarhizium robertsii ARSEF 23	NW_011942149	7068212	7156271	PKS-NRPS, NR-PKS, TC (UbiA)	Acyl-CoA synthetase short-chain family member 3, mitochondrial; Methionine aminopeptidase 1; Methionine aminopeptidase 2-2	FBGC00143	70.3	ustilaginoidin A
111	Hypoxylon perforatum	JAOXNQ010000008.1	2765513	2793995	PKS-NRPS	Methionine aminopeptidase 1	FBGC00287	22.1	fumagillin/pseurotin
112	Ascochyta pisi	JALRMB010000046.1	34782	80350	NRPS	3-isopropylmalate dehydrogenase Leu2A	FBGC00306	20.3	AM-toxin
112	Arthrinium puccinioides	JAIUNF010000002.1	3850007	3897496	NRPS, RiPP PP	3-isopropylmalate dehydrogenase Leu2A; Branched-chain amino acid aminotransferase, cytosolic	FBGC00092	15.8	mulundocandin
112	Dothistroma pini CBS 116487	KZ108365.1	117643	152124	NRPS	3-isopropylmalate dehydrogenase Leu2A	FBGC00306	15.6	AM-toxin
112	Ascochyta fabae	SATU01000353.1	39	29461	NRPS	3-isopropylmalate dehydrogenase Leu2A	FBGC00306	20.2	AM-toxin
112	Diplodia corticola	NW_017971488	556604	586432	NRPS, NRPS	2-isopropylmalate synthase; 3-isopropylmalate dehydrogenase Leu2A	FBGC00306	46.4	AM-toxin
112	Ascochyta viciae	SATY01000167.1	1944	47852	NRPS	3-isopropylmalate dehydrogenase Leu2A	FBGC00306	20.2	AM-toxin
112	Ascochyta viciae-villosae	SATZ01000296.1	67	28842	NRPS	3-isopropylmalate dehydrogenase Leu2A	FBGC00306	20.4	AM-toxin
112	Pseudocercospora fuligena	JABCIY010000214	12412	39175	NRPS	3-isopropylmalate dehydrogenase Leu2A	FBGC00306	15.7	AM-toxin
112	Ascochyta lentis	RZGK01000024	44787	94961	NRPS, NRPS-like	3-isopropylmalate dehydrogenase Leu2A	FBGC00306	20.4	AM-toxin
112	Nigrospora sphaerica	JAGVVL010000027.1	1484674	1518159	NRPS	3-isopropylmalate dehydrogenase Leu2A	FBGC00092	15.3	mulundocandin
112	Stenocarpella maydis	NQMI01000105.1	116629	137251	NRPS	3-isopropylmalate dehydrogenase Leu2A	FBGC00306	5.4	AM-toxin
112	Sclerotiophoma versabilis	JAAROD010000026.1	102612	154561	NRPS	3-isopropylmalate dehydrogenase Leu2A	FBGC00306	20.9	AM-toxin
113	Neonectria neomacrospora	OU830642.1	573935	603746	HR-PKS	Voltage-gated potassium channel subunit beta	FBGC00791	11.3	fusamarins
113	Corinectria fuckeliana	WPDH01000152.1	316248	359002	HR-PKS	Glycine dehydrogenase; Serine hydroxymethyltransferase, mitochondrial; Voltage-gated potassium channel subunit beta	FBGC00319	15.4	brefeldin A
113	Calonectria pauciramosa	JAACIZ010000008.1	972051	996673	HR-PKS	Voltage-gated potassium channel subunit beta	FBGC00319	15.6	brefeldin A
113	Neonectria ditissima	LDPL01000122.1	347485	376918	HR-PKS	Voltage-gated potassium channel subunit beta	FBGC00115	11.5	betaestacin II
113	Calonectria pseudoreteaudii	KV875229.1	1033934	1058881	HR-PKS	Voltage-gated potassium channel subunit beta	FBGC00700	15.6	tetrahydropyrenophorol
113	Neonectria galligena	JABSTD010000213.1	1452	26926	HR-PKS	Voltage-gated potassium channel subunit beta	FBGC00115	11.5	betaestacin II
113	Calonectria pteridis	JAKZGU010000037.1	689119	713739	HR-PKS	Voltage-gated potassium channel subunit beta	FBGC00700	15.6	tetrahydropyrenophorol
113	Calonectria hawksworthii	JAHXZK010000004.1	1535232	1560034	HR-PKS	Voltage-gated potassium channel subunit beta	FBGC00319	15.6	brefeldin A
113	Calonectria crousiana	VTGD01000021.1	473903	498429	HR-PKS	Voltage-gated potassium channel subunit beta	FBGC00700	15.7	tetrahydropyrenophorol
114	Pyrenophora tritici-repentis Pt-1C-BFP	NW_001939244	697255	707623	NRPS-like	Phospho-2-dehydro-3-deoxyheptonate aldolase, tyrosine-inhibited	FBGC00804	16.6	allantofuranone
114	Corynespora olivacea	JAGQEM010000103.1	23439	38073	NRPS-like	Histone transcription regulator HIR1; Phospho-2-dehydro-3-deoxyheptonate aldolase, tyrosine-inhibited	FBGC00804	16.7	allantofuranone
114	Paradendryphiella salina	LR132075.1	39	9031	NRPS-like	Phospho-2-dehydro-3-deoxyheptonate aldolase, tyrosine-inhibited	FBGC00804	16.3	allantofuranone
114	Helminthosporium solani	JAFISD010000311.1	9133	26604	NRPS-like	Histone transcription regulator HIR1; Phospho-2-dehydro-3-deoxyheptonate aldolase, tyrosine-inhibited	FBGC00804	16.7	allantofuranone
114	Xenosphaeropsis pyriputrescens	JAGKQE010000047.1	59074	67345	NRPS-like	Phospho-2-dehydro-3-deoxyheptonate aldolase, tyrosine-inhibited	FBGC00804	17.4	allantofuranone
114	Pyrenophora seminiperda CCB06	KE747823	388034	399346	NRPS-like	Phospho-2-dehydro-3-deoxyheptonate aldolase, tyrosine-inhibited	FBGC00804	17	allantofuranone
115	Bipolaris sorokiniana ND90Pr	NW_006911900	756316	767742	NRPS	Acetyl-coenzyme A synthetase	-	-	-
115	Bipolaris maydis ATCC 48331	NW_014024918	520333	539954	NRPS	Acetyl-coenzyme A synthetase	-	-	-
115	Bipolaris bicolor	JAODYD010000004.1	790525	810156	NRPS	Acetyl-coenzyme A synthetase	-	-	-
115	Cercospora citrullina	JAASFF010000076.1	126344	141712	NRPS	Acetyl-coenzyme A synthetase	-	-	-
115	Cercospora cf. flagellaris	RJLU01000004.1	3221336	3236936	NRPS	Acetyl-coenzyme A synthetase	-	-	-
115	Cercospora sojina	CP036210.1	1275987	1291583	NRPS	Acetyl-coenzyme A synthetase	-	-	-
115	Bipolaris cookei	NRSV01000024.1	20919	33792	NRPS	Acetyl-coenzyme A synthetase	-	-	-
115	Cercospora canescens BHU	ANSM01008191.1	2751	18430	NRPS	Acetyl-coenzyme A synthetase	-	-	-
116	Rhexocercosporidium sp. MPI-PUGE-AT-0058	JAGTJL010000016	752559	760370	PT (UbiA)	1,3-beta-glucanosyltransferase GAS1	FBGC00633	7.6	cladosins
116	Ploettnerulaceae sp. D365	QYAL01000023.1	195470	203583	PT (UbiA)	1,3-beta-glucanosyltransferase GAS1	FBGC00633	6.8	cladosins
117	Paracamarosporium sp. OC-R06-R3	JACVRA010000095.1	334394	360507	NRPS	Acetyl-CoA acetyltransferase ERG10B, cytosolic	-	-	-
117	Acrocalymma vagum	JAQGEP010000061.1	52929	86498	NRPS	Acetyl-CoA acetyltransferase ERG10B, cytosolic	-	-	-
117	Didymosphaeria variabile	JAPEUX010000003	2398432	2424606	NRPS	Acetyl-CoA acetyltransferase ERG10B, cytosolic	-	-	-
117	Karstenula rhodostoma CBS 690.94	MU001497	487261	511447	NRPS	Acetyl-CoA acetyltransferase ERG10B, cytosolic	-	-	-
117	Nigrograna mackinnonii	JGVQ01000235.1	583091	621276	NRPS	Acetyl-CoA acetyltransferase ERG10B, cytosolic	FBGC00051	4.8	aflatoxins
117	Kalmusia sp. IMI 367209	JAPEUQ010000005	1264930	1297807	NRPS	Acetyl-CoA acetyltransferase ERG10B, cytosolic	-	-	-
117	Paraconiothyrium brasiliense	JANBXC010000003.1	2429027	2453192	NRPS	Acetyl-CoA acetyltransferase ERG10B, cytosolic	-	-	-
117	Bimuria novae-zelandiae CBS 107.79	ML976662	237245	261816	NRPS	Acetyl-CoA acetyltransferase ERG10B, cytosolic	-	-	-
118	Albophoma yamanashiensis	BCKH01000005.1	1320734	1341815	HR-PKS	Methionine aminopeptidase 1	FBGC00123	11.5	1233A
118	Tolypocladium ovalisporum	JALHBZ010000204.1	358032	379449	HR-PKS	Methionine aminopeptidase 1	FBGC00123	11.6	1233A
118	Tolypocladium pustulatum	JALHBY010000141.1	64100	85273	HR-PKS	Methionine aminopeptidase 1	FBGC00555	16.1	sphingofungins
118	Tolypocladium album	JALHCF010000151.1	139532	160893	HR-PKS	Methionine aminopeptidase 1	FBGC00555	16.6	sphingofungins
118	Penicillium egyptiacum	CAJVRC010000876	170289	183279	HR-PKS	Methionine aminopeptidase 1	FBGC00287	4.1	fumagillin/pseurotin
118	Tolypocladium amazonense	JALHCE010000043.1	61519	82042	HR-PKS	Methionine aminopeptidase 1	FBGC00555	11.5	sphingofungins
119	Coleophoma cylindrospora	PDLM01000013	1598723	1623924	NR-PKS	Carboxyvinyl-carboxyphosphonate phosphorylmutase	FBGC00773	56.5	clavatol
119	Xylographa parallela lichen metagenome	JALDZZ010000073	22047	56702	NR-PKS	Carboxyvinyl-carboxyphosphonate phosphorylmutase; Oxalate--CoA ligase	FBGC00773	58.2	clavatol
119	Aspergillus viridinutans	NW_025091217	5620661	5639706	NR-PKS	Carboxyvinyl-carboxyphosphonate phosphorylmutase	FBGC00773	27	clavatol
119	Aspergillus udagawae	NW_025091264	452698	475262	NR-PKS	Carboxyvinyl-carboxyphosphonate phosphorylmutase	FBGC00773	56.6	clavatol
120	Phoma sp. YAFEF320	JAVLWG010000024.1	946	32856	NR-PKS, TC (AsR6)	S-formylglutathione hydrolase	FBGC00140	11.2	eupenifeldin
120	Epicoccum sorghinum	VXJJ01000020.1	14414	47997	NR-PKS, TC (AsR6)	S-formylglutathione hydrolase	FBGC00140	11.3	eupenifeldin
121	Celoporthe dispersa	WAID01000018.1	10649	43484	NR-PKS, HR-PKS	Hydroxymethylglutaryl-CoA synthase ERG13B	FBGC00208	25.5	azasperpyranone A
121	Aurifilum marmelostoma	JAMXSV010000003.1	3369159	3429147	NR-PKS, HR-PKS	Hydroxymethylglutaryl-CoA synthase ERG13B	FBGC00755	56.3	spiromastixone L
122	Calonectria pseudoreteaudii	KV875259.1	473992	510131	NR-PKS	Cytochrome b5	FBGC00773	46.8	clavatol
122	Pseudocercospora vitis	JALRML010000078.1	17984	38816	NR-PKS	Cytochrome b5	FBGC00773	23.2	clavatol
123	Aspergillus taichungensis	KZ559509	8618	73630	PKS-NRPS, NRPS	Acyl-CoA desaturase; Catechol 1,2-dioxygenase	FBGC00374	70	triacetylfusarinine C/hydroxyferricrocin
123	Aspergillus thermomutatus Neosartorya pseudofischeri	NW_020798389	839	24834	PKS-NRPS	Acyl-CoA desaturase	FBGC00257	3.5	calbistrin A
123	Aspergillus candidus	NW_020194046	10655	40404	PKS-NRPS	Acyl-CoA desaturase	-	-	-
123	Penicillium samsonianum	JAQJZT010000004	2207649	2235259	PKS-NRPS	Acyl-CoA desaturase	FBGC00257	3.6	calbistrin A
123	Aspergillus campestris IBT 28561	NW_020194348	451858	481658	PKS-NRPS	Acyl-CoA desaturase	-	-	-
123	Pseudovirgaria hyperparasitica	NW_022985550	913289	954224	PKS-NRPS	Acyl-CoA desaturase; Acyl-CoA synthetase short-chain family member 3, mitochondrial; N-terminal acetyltransferase A complex subunit NAT1	FBGC00287	6	fumagillin/pseurotin
123	Paecilomyces variotii	NW_021167141	677141	722117	PKS-NRPS	Acyl-CoA desaturase; Dimethyladenosine transferase	FBGC00257	3.5	calbistrin A
123	Aspergillus carbonarius ITEM 5010	KV907497	2041454	2095197	PKS-NRPS	Acyl-CoA desaturase; FK506-binding protein 1A	FBGC00353	6.9	chrysogine
124	Penicillium angulare	JAPZBL010000005	1005088	1034451	PKS-NRPS	Glutathione peroxidase-like peroxiredoxin HYR1	FBGC00122	12.1	lucilactaene
124	Aspergillus sp. B3601	JAMAAV010000010.1	4440	45312	PKS-NRPS	Glutathione peroxidase-like peroxiredoxin HYR1	FBGC00122	12	lucilactaene
124	Penicillium corylophilum	JAGUQL010000009.1	1147129	1175270	PKS-NRPS	Glutathione peroxidase-like peroxiredoxin HYR1	FBGC00122	12.1	lucilactaene
124	Torrubiellomyces zombiae	JADHZA010000148.1	16122	42142	PKS-NRPS	Glutathione peroxidase-like peroxiredoxin HYR1	FBGC00273	10.5	fusarin C
125	Aphanocladium album	JARDXD010000234	268	21611	PKS-NRPS	Tubulin beta chain	-	-	-
125	Aspergillus cejpii	SMSW01000006.1	1529696	1546447	PKS-NRPS	Tubulin beta chain	FBGC00258	9.3	betaenone B
126	Dothideomycetes sp. NU200	BSCJ01000039.1	425	23273	TC (Tri5)	Dihydroxy-acid dehydratase, mitochondrial	FBGC00774	71.8	aspterric acid
126	Capronia epimyces CBS 606.96	NW_006912905	2604374	2619578	TC (Tri5)	Dihydroxy-acid dehydratase, mitochondrial	FBGC00438	64.7	aspterric acid
126	Neofusicoccum laricinum	CP123716.1	2756226	2770091	TC (Tri5)	Dihydroxy-acid dehydratase, mitochondrial	FBGC00774	66.3	aspterric acid
126	Dothioraceae sp. JAF-11	JASVWA010000012.1	1653521	1674014	TC (Tri5)	Dihydroxy-acid dehydratase, mitochondrial	FBGC00774	71.5	aspterric acid
126	Aplosporella prunicola CBS 121167	NW_022983543	305441	328439	TC (Tri5)	D-xylose 1-dehydrogenase (NADP(+)); Dihydroxy-acid dehydratase, mitochondrial; Peroxiredoxin PRX1, mitochondrial	FBGC00774	73.2	aspterric acid
126	Plenodomus libanotidis	JAGKQA010000086.1	17761	41252	TC (Tri5)	Dihydroxy-acid dehydratase, mitochondrial	FBGC00774	67.2	aspterric acid
127	Astrothelium subdiscretum	JAGFMW010000025.1	276354	295923	HR-PKS	Peroxiredoxin PRX1, mitochondrial	-	-	-
127	Cercospora janseana	CM049098.1	1819170	1847033	HR-PKS	Peroxiredoxin PRX1, mitochondrial	FBGC00277	3.4	acurin A
127	Bathelium mastoideum lichen metagenome	JAPETJ010000009	309576	330184	HR-PKS	Peroxiredoxin PRX1, mitochondrial	-	-	-
128	Chalara longipes BDJ	ML769334	728656	735959	PPPS	Beta-glucosidase I	FBGC00798	21.3	(-)-vinigrol
128	Phialocephala subalpina	FJOG01000003	2662359	2669748	PPPS	Beta-glucosidase I	FBGC00798	21.9	(-)-vinigrol
128	Tetracladium setigerum	PZJY01000001.1	2870689	2882154	PPPS	Beta-glucosidase I; Kynurenine--oxoglutarate transaminase BNA3	FBGC00798	21.9	(-)-vinigrol
128	Proliferodiscus dingleyae	QYAK01000002.1	701615	709152	PPPS	Beta-glucosidase I	FBGC00484	19.9	14-(N,N-dimethylvalyloxy)paspalinine
128	Hyaloscypha finlandica	JAJTUR010000001	667581	675337	PPPS	Beta-glucosidase I	FBGC00798	21.1	(-)-vinigrol
128	Hyaloscypha sp. PMI_1271	JAJTUS010000001	533684	541415	PPPS	Beta-glucosidase I	FBGC00798	20.8	(-)-vinigrol
128	Lachnellula subtilissima	QGMJ01000078	24445	32971	PPPS	Beta-glucosidase I	FBGC00798	21.4	(-)-vinigrol
128	Gremmenia infestans	JAFEVB010000036.1	980105	988473	PPPS	Beta-glucosidase I	FBGC00800	21.3	(-)-vinigrol or its analogue
128	Hyaloscypha bicolor E	NW_020194517	1177998	1185753	PPPS	Beta-glucosidase I	FBGC00798	21.3	(-)-vinigrol
129	Calonectria multiphialidica	JAHVYC010000058.1	90305	145995	NRPS	Beta-glucosidase I; Porphobilinogen deaminase	FBGC00031	23.5	variecolin
129	Talaromyces albobiverticillius	JAMBUR020000004.1	747641	788976	NRPS	Beta-glucosidase I	FBGC00347	25.4	fusahexin
130	Sarocladium implicatum	JAJEVK010000003	2124089	2131384	NRPS-like	14-3-3 family protein ArtA	-	-	-
130	Ceratocystis fimbriata	JAVSIP010000001.1	9365594	9376067	NRPS-like	14-3-3 family protein ArtA; Pre-mRNA-splicing ATP-dependent RNA helicase PRP28	-	-	-
131	Fusarium cortaderiae	JAGDVB010000013.1	276132	291076	NRPS-like	Heme-binding peroxidase	-	-	-
131	Fusarium mesoamericanum	JAGDUS010000063.1	3298	14716	NRPS-like	Beta-glucosidase M	FBGC00402	7.2	echinulin
131	Fusarium cerealis	JAHKOV010000036.1	23534	36077	NRPS-like	Beta-glucosidase M	FBGC00402	7.4	echinulin
131	Fusarium acaciae-mearnsii	JAGDVL010000019.1	104651	123773	NRPS-like	Beta-glucosidase M; Heme-binding peroxidase	FBGC00402	7.4	echinulin
131	Fusarium aethiopicum	JAGDVJ010000008.1	2516531	2535682	NRPS-like	Beta-glucosidase M; Heme-binding peroxidase	FBGC00402	7.3	echinulin
131	Penicillium corylophilum	JAGUQL010000003.1	2092761	2104724	NRPS-like	Beta-glucosidase M	FBGC00697	12.2	fusarilin A
131	Fusarium pseudograminearum CS3096	NC_031951	11423312	11443492	NRPS-like	Beta-glucosidase M; Heme-binding peroxidase	FBGC00402	7.4	echinulin
132	Penicillium capsulatum	JAQJZR010000003	5619602	5624766	PEPM	Aspartate aminotransferase, cytoplasmic	FBGC00639	6.6	fosfonochlorin
132	Penicillium verhagenii	JAQKAM010000006	3265389	3278593	PEPM	Aspartate aminotransferase, cytoplasmic	FBGC00639	6.8	fosfonochlorin
132	Penicillium angulare	JAPZBL010000008	537902	573500	PEPM	Aspartate aminotransferase, cytoplasmic	FBGC00771	7.6	PF1163A
132	Penicillium malachiteum	JAQJAO010000002	2476722	2501525	PEPM	Aspartate aminotransferase, cytoplasmic; Protein BTN1	FBGC00672	6.8	uscandidusin A
132	Penicillium waksmanii	JAQKAR010000009	875335	878967	PEPM	Aspartate aminotransferase, cytoplasmic	FBGC00672	6.6	uscandidusin A
132	Penicillium herquei	JAQJZK010000006	2423635	2448364	PEPM	Aspartate aminotransferase, cytoplasmic; Protein BTN1	FBGC00672	6.9	uscandidusin A
132	Tympanopsis confertula	JAOYNU010000010.1	479793	502151	PEPM	Aspartate aminotransferase, cytoplasmic	FBGC00639	6.7	fosfonochlorin
132	Penicillium steckii	JADDUG010000005.1	528965	532745	PEPM	Aspartate aminotransferase, cytoplasmic	FBGC00639	6.7	fosfonochlorin
132	Fusarium sp. MBC 364	JAPFSC010000205.1	23485	44652	PEPM	Aspartate aminotransferase, cytoplasmic	FBGC00672	6.9	uscandidusin A
132	Penicillium sp. G339	JAPDFJ010000002.1	216158	219837	PEPM	Aspartate aminotransferase, cytoplasmic	FBGC00639	7.1	fosfonochlorin
132	Penicillium manginii	JAQJAP010000001	2654416	2658072	PEPM	Aspartate aminotransferase, cytoplasmic	FBGC00672	6.6	uscandidusin A
132	Penicillium citrinum	JAPQKT010000004	1208412	1222276	PEPM	Aspartate aminotransferase, cytoplasmic; Pheromone maturation dipeptidyl aminopeptidase DapB	FBGC00639	6.7	fosfonochlorin
132	Fusarium nanum	QGDY01000055.1	84232	105103	PEPM	Aspartate aminotransferase, cytoplasmic	FBGC00639	6.9	fosfonochlorin
132	Penicillium cosmopolitanum	JAPZBU010000006	953987	959757	PEPM	Aspartate aminotransferase, cytoplasmic	FBGC00639	7.1	fosfonochlorin
133	Acremonium sp. FKII-L8-BK-P5	JADCQZ010000023.1	1275552	1314085	NRPS-like	Fumarylacetoacetate hydrolase FahA; Homogentisate 1,2-dioxygenase	FBGC00609	15.8	1-(2,6-dihydroxyphenyl)but-2-en-1-one
133	Waltergamsia citrina	JAKLNE010000005.1	899599	938132	NRPS-like	Fumarylacetoacetate hydrolase FahA; Homogentisate 1,2-dioxygenase	FBGC00609	15.8	1-(2,6-dihydroxyphenyl)but-2-en-1-one
134	Talaromyces sp. PM2405	JAMAGG010000006.1	851937	903539	NRPS-like	Chorismate synthase	FBGC00609	32.8	1-(2,6-dihydroxyphenyl)but-2-en-1-one
134	Talaromyces liani	JAKLNL010000067.1	34649	50192	NRPS-like	Chorismate synthase; Phospho-2-dehydro-3-deoxyheptonate aldolase	FBGC00469	16.3	cephalosporin P1
134	Coleophoma cylindrospora	PDLM01000015	200133	231794	NRPS-like	Phospho-2-dehydro-3-deoxyheptonate aldolase	FBGC00469	15.9	cephalosporin P1
134	Talaromyces sp. PG4302	JAMAGT010000018.1	359170	387252	NRPS-like	Chorismate synthase; Phospho-2-dehydro-3-deoxyheptonate aldolase	FBGC00469	16.9	cephalosporin P1
134	Talaromyces purpureogenus	JABUIS010000013.1	199225	212743	NRPS-like	Phospho-2-dehydro-3-deoxyheptonate aldolase	FBGC00469	16.5	cephalosporin P1
134	Talaromyces sp. PF30-10	JAMAGQ010000008.1	1487348	1504765	NRPS-like	Chorismate synthase; Phospho-2-dehydro-3-deoxyheptonate aldolase	FBGC00469	16.9	cephalosporin P1
134	Talaromyces sp. PYS2103	JAMAGB010000014.1	466492	480010	NRPS-like	Phospho-2-dehydro-3-deoxyheptonate aldolase	FBGC00469	16.5	cephalosporin P1
134	Talaromyces sp. PF2101	JAMAGF010000015.1	318769	370371	NRPS-like	Chorismate synthase; Phospho-2-dehydro-3-deoxyheptonate aldolase	FBGC00609	32.8	1-(2,6-dihydroxyphenyl)but-2-en-1-one
134	Talaromyces sp. R2405	JAMAGI010000016.1	798524	837406	NRPS-like	Chorismate synthase; Phospho-2-dehydro-3-deoxyheptonate aldolase	FBGC00609	32.3	1-(2,6-dihydroxyphenyl)but-2-en-1-one
134	Talaromyces sp. PX2406	JAMAGJ010000004.1	1560484	1599367	NRPS-like	Chorismate synthase; Phospho-2-dehydro-3-deoxyheptonate aldolase	FBGC00609	32.3	1-(2,6-dihydroxyphenyl)but-2-en-1-one
134	Talaromyces sp. PYS2902	JAMAGP010000008.1	137650	165733	NRPS-like	Chorismate synthase; Phospho-2-dehydro-3-deoxyheptonate aldolase	FBGC00469	16.9	cephalosporin P1
134	Talaromyces sp. B14P1	JAMAGN010000043.1	17677	33202	NRPS-like	Chorismate synthase; Phospho-2-dehydro-3-deoxyheptonate aldolase	FBGC00469	16.7	cephalosporin P1
134	Talaromyces verruculosus	LHCL01000099	11374	47935	NRPS-like	Chorismate synthase	FBGC00469	16.5	cephalosporin P1
134	Talaromyces sp. PF3502	JAMAGE010000004.1	1548895	1602424	NRPS-like	Chorismate synthase	FBGC00609	32.7	1-(2,6-dihydroxyphenyl)but-2-en-1-one
134	Talaromyces sp. PX2802	JAMAGO010000007.1	1487302	1504719	NRPS-like	Chorismate synthase; Phospho-2-dehydro-3-deoxyheptonate aldolase	FBGC00469	16.9	cephalosporin P1
134	Talaromyces marneffei	NC_072355	1792866	1819515	NRPS-like	Chorismate synthase	FBGC00469	16.6	cephalosporin P1
134	Talaromyces stollii	JACCLC010000112.1	17119	32644	NRPS-like	Chorismate synthase; Phospho-2-dehydro-3-deoxyheptonate aldolase	FBGC00469	16.7	cephalosporin P1
134	Talaromyces sp. PX1902	JAMAGM010000050.1	151154	166679	NRPS-like	Chorismate synthase; Phospho-2-dehydro-3-deoxyheptonate aldolase	FBGC00469	16.7	cephalosporin P1
134	Talaromyces sp. PT2101	JAMAGC010000015.1	476926	490444	NRPS-like	Phospho-2-dehydro-3-deoxyheptonate aldolase	FBGC00469	16.5	cephalosporin P1
134	Talaromyces sp. PF30-1C	JAMAGS010000007.1	1487512	1504929	NRPS-like	Chorismate synthase; Phospho-2-dehydro-3-deoxyheptonate aldolase	FBGC00469	16.9	cephalosporin P1
134	Talaromyces sp. PF30-1D	JAMAGR010000041.1	17677	33202	NRPS-like	Chorismate synthase; Phospho-2-dehydro-3-deoxyheptonate aldolase	FBGC00469	16.7	cephalosporin P1
134	Talaromyces sp. X2403	JAMAGH010000004.1	1643515	1695116	NRPS-like	Chorismate synthase	FBGC00609	32.8	1-(2,6-dihydroxyphenyl)but-2-en-1-one
134	Talaromyces sp. P2101	JAMAGD010000023.1	202925	216443	NRPS-like	Phospho-2-dehydro-3-deoxyheptonate aldolase	FBGC00469	16.5	cephalosporin P1
135	Ilyonectria sp. MPI-CAGE-AT-0026	JAGPNQ010000021	575845	609085	NRPS	Kynurenine--oxoglutarate transaminase BNA3	FBGC00712	18.8	farnesyltrypamide A
135	Ilyonectria destructans Cylindrocarpon destructans	JAHEWK010000009	850454	884235	NRPS	Kynurenine--oxoglutarate transaminase BNA3	FBGC00712	18.9	farnesyltrypamide A
135	Ilyonectria mors-panacis	PPHJ01000060.1	156676	191729	NRPS	Kynurenine--oxoglutarate transaminase BNA3	FBGC00712	18.9	farnesyltrypamide A
135	Cylindrodendrum hubeiense	JAANBB010000291	447	10063	NRPS	Kynurenine--oxoglutarate transaminase BNA3	FBGC00374	7.5	triacetylfusarinine C/hydroxyferricrocin
135	Ilyonectria robusta	NW_025764451	560144	593845	NRPS	Kynurenine--oxoglutarate transaminase BNA3	FBGC00712	19	farnesyltrypamide A
136	Trichoderma virens Gv29-8	NW_014013657	1833363	1855092	TC (Class1)	Glyceraldehyde-3-phosphate dehydrogenase	FBGC00574	38.3	heptelidic acid
136	Aspergillus clavatus NRRL 1	NW_001517103	1002978	1024560	TC (Class1)	Glyceraldehyde-3-phosphate dehydrogenase	FBGC00574	40.9	heptelidic acid
136	Penicillium cf. viridicatum	JAPQKQ010000009	701828	729707	TC (Class1)	Glyceraldehyde-3-phosphate dehydrogenase	FBGC00574	81.8	heptelidic acid
136	Xylaria sp. FL0043	MU397382	18207	49270	TC (Class1)	Glyceraldehyde-3-phosphate dehydrogenase	FBGC00574	37.7	heptelidic acid
136	Pezicula carpinea	JALRMK010000048.1	148805	210107	PKS-NRPS, TC (Class1)	Glyceraldehyde-3-phosphate dehydrogenase	FBGC00574	40.4	heptelidic acid
136	Microcera coccophila	JAMYIC010000814.1	1004	10367	TC (Class1)	Glyceraldehyde-3-phosphate dehydrogenase	FBGC00574	13.2	heptelidic acid
136	Trichoderma sp. TW21990_1	ML974117.1	5608196	5618528	TC (Class1)	Glyceraldehyde-3-phosphate dehydrogenase	FBGC00574	24.9	heptelidic acid
136	Trichoderma viride	VCEC01000001.1	1820042	1841805	TC (Class1)	Glyceraldehyde-3-phosphate dehydrogenase	FBGC00574	37.1	heptelidic acid
136	Trichoderma pleuroti	MDJU01000641.1	11379	14988	TC (Class1)	Glyceraldehyde-3-phosphate dehydrogenase	FBGC00574	11.8	heptelidic acid
136	Aspergillus minisclerotigenes	ML732768	359174	395399	TC (Class1)	Glyceraldehyde-3-phosphate dehydrogenase	FBGC00574	96.9	heptelidic acid
137	Xylaria grammica	NGZP02000009.1	2799188	2881189	HR-PKS	Glyceraldehyde-3-phosphate dehydrogenase; Phosphatidylethanolamine N-methyltransferase	FBGC00089	21.5	pyrrolocin A
137	Xylariales sp. No.14919	BDMC01000033	192165	249025	HR-PKS	Glyceraldehyde-3-phosphate dehydrogenase; Phosphatidylethanolamine N-methyltransferase	FBGC00089	21.9	pyrrolocin A
138	Aspergillus sparsus	JAPDES010000088.1	82887	114676	HR-PKS	Acyl-CoA desaturase	-	-	-
138	Aspergillus indologenus CBS 114.80	KZ825475	283243	304670	HR-PKS	Acyl-CoA desaturase	-	-	-
138	Penicillium rolfsii	QMFL01000027	1727622	1803673	HR-PKS, NRPS, TC (AstC)	Acyl-CoA desaturase	FBGC00348	48.2	nidulanin A
138	Aspergillus aculeatinus CBS 121060	NW_020291508	166689	187424	HR-PKS	Acyl-CoA desaturase	-	-	-
138	Aspergillus japonicus CBS 114.51	NW_020291638	449236	474346	HR-PKS	Acyl-CoA desaturase	FBGC00025	3.5	calbistrin A
138	Penicillium brevicompactum	JAPZBQ010000005	3932894	3949169	HR-PKS	Acyl-CoA desaturase	-	-	-
138	Penicillium nucicola	JAQJAQ010000010	3806939	3826861	HR-PKS	Acyl-CoA desaturase	FBGC00739	14.4	terrecyclic acid A
138	Penicillium aurantiogriseum	JAFCIW010000003.1	5109941	5137576	HR-PKS	Acyl-CoA desaturase	FBGC00534	3.9	chlorflavonin
138	Penicillium hordei	JAQJAE010000002	4140070	4163745	HR-PKS	Acyl-CoA desaturase	-	-	-
138	Aspergillus brunneoviolaceus CBS 621.78	NW_020290734	591272	612237	HR-PKS	Acyl-CoA desaturase	-	-	-
138	Aspergillus fijiensis CBS 313.89	NW_024468991	167793	187353	HR-PKS	Acyl-CoA desaturase	-	-	-
138	Penicillium oxalicum	NC_064654	54899	129056	HR-PKS, NRPS	Acyl-CoA desaturase	FBGC00354	14.3	gramillin A
138	Aspergillus aculeatus ATCC 16872	NW_017962984	335342	356220	HR-PKS	Acyl-CoA desaturase	FBGC00230	6.5	oosporein
138	Penicillium sp. MA 6036	QAGG01000116.1	9737	25478	HR-PKS	Acyl-CoA desaturase	-	-	-
138	Penicillium bialowiezense	JAKZFB010000006.1	922459	938297	HR-PKS	Acyl-CoA desaturase	-	-	-
139	Colletotrichum zoysiae	MU842830	231370	300595	HR-PKS, NRPS, NRPS, NRPS	Aquaporin	FBGC00123	11.4	1233A
139	Aureobasidium zeae	JAGFJS020000006.1	1003735	1050122	PKS-NRPS, NRPS	Aquaporin	FBGC00141	15.8	burnettramic acid A
139	Neofusicoccum caryigenum	JARYGC010000328.1	7464	49863	NRPS	Aquaporin	FBGC00433	8	aphidicolin
139	Diaporthaceae sp. PMI_573	JAJTUP010000001	877664	896690	NRPS	Aquaporin	FBGC00594	21.7	hexadehydroastechrome
139	Pseudocercospora fijiensis CIRAD86 Mycosphaerella fijiensis CIRAD86	NW_006921534	6222480	6251920	NRPS	Aquaporin	FBGC00783	6.2	lienhwalide D
139	Diaporthe capsici	WNXA01000001.1	5653435	5690934	HR-PKS	Aquaporin	FBGC00258	29.2	betaenone B
139	Mytilinidion resinicola	NW_022985446	479832	500475	NRPS	Aquaporin	FBGC00653	7.6	neoaspergillic acid
139	Lophium mytilinum	MU004196	387471	417643	NRPS	Aquaporin	FBGC00133	7.5	aspergillic acid
139	Chaetomiaceae sp. PF1801	JAMAKQ010000117.1	28281	72378	NRPS	Aquaporin; Beta-glucosidase F	FBGC00347	25.5	fusahexin
139	Sclerotiophoma versabilis	JAAROD010000093.1	1796234	1820420	PKS-NRPS	Aquaporin	FBGC00199	11.3	atranorin
139	Colletotrichum simmondsii	JFBX01000393	106015	174488	HR-PKS, NRPS	Aquaporin	FBGC00308	7.7	FR901469
139	Neofusicoccum parvum	CP087207.1	3722368	3771085	NRPS	Aquaporin; Inosine triphosphate pyrophosphatase	FBGC00569	11.3	oxepinamide D
139	Coniochaeta sp. 2T2.1	VSMA01000041	348501	369015	HR-PKS	Aquaporin	-	-	-
140	Diaporthaceae sp. PMI_573	JAJTUP010000016	143832	151090	TC (Class1)	Aquaporin	FBGC00050	14	botrydial
140	Pseudocercospora musae	LFZO01000062	77314	88084	TC (Class1)	Aquaporin	-	-	-
141	Stagonosporopsis cucurbitacearum	JAFEKD010000012.1	1310405	1338748	PT (UbiA)	Aquaporin	FBGC00115	12.3	betaestacin II
141	Paraphaeosphaeria sporulosa	NW_017253370	53876	60720	PT (UbiA)	Aquaporin	-	-	-
142	Colletotrichum incanum	LFIW01002347	12633	50085	HR-PKS	Sodium/potassium exporting P-type ATPase	FBGC00621	6.6	FR901512
142	Phialophora expanda	JADWPR010000004.1	1652584	1681559	HR-PKS	Sodium/potassium exporting P-type ATPase	FBGC00621	14.9	FR901512
143	Colletotrichum godetiae	NW_026851328	135839	172417	HR-PKS, HR-PKS	3-hydroxy-3-methylglutaryl-coenzyme A reductase 1	FBGC00040	58.2	compactin
143	Aspergillus hortae	JASVVY010000024.1	416226	468814	HR-PKS, HR-PKS	3-hydroxy-3-methylglutaryl-coenzyme A reductase 1	FBGC00278	76.3	lovastatin
143	Colletotrichum destructivum	WWFS01000002.1	1509224	1572486	HR-PKS, HR-PKS	3-hydroxy-3-methylglutaryl-coenzyme A reductase 1	FBGC00040	56.9	compactin
143	Colletotrichum higginsianum IMI 349063	NW_017263917	3134192	3197960	HR-PKS, HR-PKS	3-hydroxy-3-methylglutaryl-coenzyme A reductase 1	FBGC00040	58	compactin
143	Colletotrichum orchidophilum	NW_019172957	204649	240041	HR-PKS, HR-PKS	3-hydroxy-3-methylglutaryl-coenzyme A reductase 1	FBGC00040	47.7	compactin
143	Aspergillus terreus NIH2624	NT_165939	36186	87559	HR-PKS, HR-PKS	3-hydroxy-3-methylglutaryl-coenzyme A reductase 1	FBGC00278	99.5	lovastatin
144	Aspergillus udagawae	NW_025091270	78958	177344	PKS-NRPS, HR-PKS, TC (UbiA), PT (UbiA)	Acyl-CoA synthetase short-chain family member 3, mitochondrial; Methionine aminopeptidase 1; Methionine aminopeptidase 2-2	FBGC00287	85.4	fumagillin/pseurotin
144	Aspergillus novofumigatus IBT 16806	NW_020194281	187804	248220	PKS-NRPS, HR-PKS, TC (UbiA)	Acyl-CoA synthetase short-chain family member 3, mitochondrial; Delta(14)-sterol reductase ERG24A; Methionine aminopeptidase 1; Methionine aminopeptidase 2-2	FBGC00287	90.7	fumagillin/pseurotin
144	Penicillium arizonense	NW_019173280	1398384	1472454	PKS-NRPS, HR-PKS, TC (UbiA)	Acyl-CoA synthetase short-chain family member 3, mitochondrial; Methionine aminopeptidase 1; Methionine aminopeptidase 2-2	FBGC00287	84.5	fumagillin/pseurotin
144	Aspergillus pseudoviridinutans	NW_025091287	2136261	2191570	PKS-NRPS, HR-PKS, TC (UbiA)	Acyl-CoA synthetase short-chain family member 3, mitochondrial; Methionine aminopeptidase 1; Methionine aminopeptidase 2-2	FBGC00287	85.4	fumagillin/pseurotin
144	Aspergillus fumigatus Af293	NC_007201	79285	144322	PKS-NRPS, HR-PKS, TC (UbiA)	Acyl-CoA synthetase short-chain family member 3, mitochondrial; Methionine aminopeptidase 1; Methionine aminopeptidase 2-2	FBGC00287	95	fumagillin/pseurotin
144	Aspergillus felis	JACBAG010001925	327296	382617	PKS-NRPS, HR-PKS	Acyl-CoA synthetase short-chain family member 3, mitochondrial; Methionine aminopeptidase 1; Methionine aminopeptidase 2-2	FBGC00287	80.5	fumagillin/pseurotin
144	Aspergillus fumigatiaffinis	JAAAPX010000032	34058	186891	PKS-NRPS, HR-PKS, HR-PKS, NRPS, NRPS, TC (UbiA), PT (DMATS)	Acyl-CoA synthetase short-chain family member 3, mitochondrial; Methionine aminopeptidase 1; Methionine aminopeptidase 2-2	FBGC00797	93.7	(+)-auranthine
144	Aspergillus sp. GbtcF1	JAGXKD010000018.1	81840	138285	PKS-NRPS, HR-PKS, TC (UbiA)	Acyl-CoA synthetase short-chain family member 3, mitochondrial; Methionine aminopeptidase 1; Methionine aminopeptidase 2-2	FBGC00287	99	fumagillin/pseurotin
144	Aspergillus viridinutans	NW_025091227	68904	138903	HR-PKS	Methionine aminopeptidase 1; Methionine aminopeptidase 2-2	FBGC00287	50.8	fumagillin/pseurotin
144	Aspergillus oerlinghausenensis	JAAKEQ010000019.1	23495	123859	PKS-NRPS, HR-PKS, NRPS, PT (DMATS), PT (DMATS)	Acyl-CoA synthetase short-chain family member 3, mitochondrial; Methionine aminopeptidase 1; Methionine aminopeptidase 2-2	FBGC00043	92.2	fumitremorgin A
144	Penicillium canescens	JAQJZN010000011	1608301	1700037	PKS-NRPS, HR-PKS	Acyl-CoA synthetase short-chain family member 3, mitochondrial; Methionine aminopeptidase 1; Methionine aminopeptidase 2-2	FBGC00287	80	fumagillin/pseurotin
144	Monosporascus sp. MG133	QJNX01000019	169242	217922	PKS-NRPS	Acyl-CoA synthetase short-chain family member 3, mitochondrial; Methionine aminopeptidase 1	FBGC00287	59	fumagillin/pseurotin
144	Penicillium soppii	JAQKAI010000006	2663609	2722089	PKS-NRPS, HR-PKS	Acyl-CoA synthetase short-chain family member 3, mitochondrial; Methionine aminopeptidase 1; Methionine aminopeptidase 2-2	FBGC00287	78.9	fumagillin/pseurotin
145	Calonectria leucothoes	NAJI01000205.1	2448	51998	ICS	3,2-trans-enoyl-CoA isomerase	FBGC00275	10.7	ilicicolin H
145	Calonectria crousiana	VTGD01000004.1	13448	63068	ICS	3,2-trans-enoyl-CoA isomerase	FBGC00243	9.5	aflavarin
145	Neonectria neomacrospora	OU830647.1	14531	24924	ICS	3,2-trans-enoyl-CoA isomerase	-	-	-
145	Calonectria pseudoreteaudii	KV875246.1	989331	1028938	ICS	3,2-trans-enoyl-CoA isomerase	FBGC00243	9.6	aflavarin
146	Beauveria medogensis	JAPFRM010000070.1	45569	74411	NR-PKS	5-oxoprolinase	FBGC00230	95.1	oosporein
146	Beauveria varroae	JAPFUP010000023.1	499060	527559	NR-PKS	5-oxoprolinase	FBGC00230	95.3	oosporein
146	Beauveria brongniartii	JARJPP010000544.1	3687	32383	NR-PKS	5-oxoprolinase	FBGC00230	94.9	oosporein
146	Beauveria sp. IMV 00265	MSJG02000359.1	27697	56208	NR-PKS	5-oxoprolinase	FBGC00230	93.2	oosporein
146	Beauveria australis	JAPERH010000293.1	12998	41934	NR-PKS	5-oxoprolinase	FBGC00230	94.6	oosporein
146	Beauveria rudraprayagi	JMNB01000077.1	18587	47799	NR-PKS	5-oxoprolinase	FBGC00230	97.3	oosporein
146	Beauveria sp. AdecLV25a	JAQYTR010002024.1	14968	35278	NR-PKS	5-oxoprolinase	FBGC00230	52.1	oosporein
146	Beauveria caledonica	JAPFSE010000558.1	161	26643	NR-PKS	5-oxoprolinase	FBGC00230	91.7	oosporein
146	Aschersonia sp. MBC 622	JARJPL010000130.1	13151	41894	NR-PKS	5-oxoprolinase	FBGC00230	98.1	oosporein
146	Beauveria asiatica	JARJQD010000117.1	59570	88220	NR-PKS	5-oxoprolinase	FBGC00230	93.5	oosporein
146	Beauveria bassiana ARSEF 2860	NW_007930867	19615	48764	NR-PKS	5-oxoprolinase	FBGC00230	100	oosporein
146	Beauveria sp. NWAFU-1	JANBXD010000004.1	2473134	2501628	NR-PKS	5-oxoprolinase	FBGC00230	93.3	oosporein
147	Thozetella sp. PMI_491	MU270037	162622	185111	NRPS-PKS	Alpha-adducin	FPROT00010	49.7	4-hydroxyl 2-pyrrolidinone alkaloid
147	Aspergillus bombycis	NW_019170048	218	21226	NRPS-PKS	Alpha-adducin	FPROT00010	51.8	4-hydroxyl 2-pyrrolidinone alkaloid
148	Xylaria castorea	MU382625	807376	831981	NRPS	5-aminolevulinate synthase, mitochondrial; 5-aminolevulinate synthase, mitochondrial; Delta-aminolevulinic acid dehydratase	FBGC00752	9.2	exophillic acid
148	Xylaria cubensis	MU279020	30309	54116	NRPS	5-aminolevulinate synthase, mitochondrial; 5-aminolevulinate synthase, mitochondrial; Delta-aminolevulinic acid dehydratase	FBGC00752	9.2	exophillic acid
148	Xylariaceae sp. FL1272	JAJJXC010000021	88874	118077	NRPS	5-aminolevulinate synthase, mitochondrial; 5-aminolevulinate synthase, mitochondrial; Delta-aminolevulinic acid dehydratase; Pyridoxal reductase	FPROT00034	11.4	ascochin
148	Nemania sp. NC0429	MU392191	231488	256525	NRPS	5-aminolevulinate synthase, mitochondrial; 5-aminolevulinate synthase, mitochondrial; Delta-aminolevulinic acid dehydratase; Plasma membrane proteolipid 3	FBGC00752	9.2	exophillic acid
148	Aspergillus pseudotamarii	NW_022475025	598820	622956	NRPS	5-aminolevulinate synthase, mitochondrial; 5-aminolevulinate synthase, mitochondrial; Delta-aminolevulinic acid dehydratase; Porphobilinogen deaminase	FBGC00709	7.9	phaeomoniecin D
148	Xylaria acuta	MU383167	107512	131870	NRPS	5-aminolevulinate synthase, mitochondrial; 5-aminolevulinate synthase, mitochondrial; Delta-aminolevulinic acid dehydratase	FBGC00752	9.2	exophillic acid
148	Nannizzia gypsea CBS 118893	NW_003345198	2858773	2876357	NRPS	5-aminolevulinate synthase, mitochondrial	FBGC00807	7.9	isoindolamide A
148	Xylaria curta	MU375894	136229	159557	NRPS	5-aminolevulinate synthase, mitochondrial; 5-aminolevulinate synthase, mitochondrial; Delta-aminolevulinic acid dehydratase	FBGC00752	9.2	exophillic acid
148	Aspergillus arachidicola	ML737133	20246	44160	NRPS	5-aminolevulinate synthase, mitochondrial; 5-aminolevulinate synthase, mitochondrial; Delta-aminolevulinic acid dehydratase; Porphobilinogen deaminase	FBGC00752	9	exophillic acid
148	Nemania serpens	MU396704	149057	173134	NRPS	5-aminolevulinate synthase, mitochondrial; 5-aminolevulinate synthase, mitochondrial; Delta-aminolevulinic acid dehydratase	FBGC00752	9.2	exophillic acid
148	Xylaria scruposa	MU280238	82971	106504	NRPS	5-aminolevulinate synthase, mitochondrial; 5-aminolevulinate synthase, mitochondrial; Delta-aminolevulinic acid dehydratase	FBGC00752	9.2	exophillic acid
148	Mycosphaerelloides madeirae	NHNV01000185.1	5881	15609	NRPS	5-aminolevulinate synthase, mitochondrial; Delta-aminolevulinic acid dehydratase	FBGC00809	4.9	L-Leu-L-Isd-L-oxindolylalanine
148	Xylaria longipes	MU619879	9359	31428	NRPS	5-aminolevulinate synthase, mitochondrial; 5-aminolevulinate synthase, mitochondrial; Delta-aminolevulinic acid dehydratase	FBGC00752	9.2	exophillic acid
148	Amphirosellinia nigrospora	SCHM01000003.1	7104211	7116150	NRPS	5-aminolevulinate synthase, mitochondrial	FBGC00807	7	isoindolamide A
148	Graphiopsis chlorocephala	JAIZZJ010000007.1	1977654	1984657	NRPS	5-aminolevulinate synthase, mitochondrial	-	-	-
148	Xylariaceae sp. FL1019	MU391966	23507	46932	NRPS	5-aminolevulinate synthase, mitochondrial; 5-aminolevulinate synthase, mitochondrial; Delta-aminolevulinic acid dehydratase	FBGC00752	9.1	exophillic acid
148	Elsinoe batatas	JAESVG020000004	517669	539956	NRPS	5-aminolevulinate synthase, mitochondrial; 5-aminolevulinate synthase, mitochondrial; Porphobilinogen deaminase	FBGC00709	7.7	phaeomoniecin D
148	Xylaria flabelliformis	VFLP01000058	280761	304823	NRPS	5-aminolevulinate synthase, mitochondrial; 5-aminolevulinate synthase, mitochondrial; Delta-aminolevulinic acid dehydratase	FBGC00752	9.3	exophillic acid
148	Xylaria sp. 218_066	JADKYC010000020.1	262942	291017	NRPS	5-aminolevulinate synthase, mitochondrial; 5-aminolevulinate synthase, mitochondrial; Delta-aminolevulinic acid dehydratase	FBGC00752	9.1	exophillic acid
149	Talaromyces pinophilus	CP017346.1	3784442	3810200	NRPS-PKS	Carnitine O-acetyltransferase, mitochondrial	FPROT00010	58.2	4-hydroxyl 2-pyrrolidinone alkaloid
149	Penicillium occitanis nom. inval	NPFK01000253	25751	44477	NRPS-PKS	Carnitine O-acetyltransferase, mitochondrial	FPROT00010	58.4	4-hydroxyl 2-pyrrolidinone alkaloid
150	Cladosporiaceae sp. IMV 00045	MSJI02000102.1	38377	52465	NRPS-like	Leucine aminopeptidase 2	-	-	-
150	Cladosporium austrohemisphaericum	JAKLLY010000013.1	142832	162601	NRPS-like	Leucine aminopeptidase 2; Mitochondrial import inner membrane translocase subunit TIM16	-	-	-
151	Hypoxylon argillaceum	MU378232	22535	30858	NRPS-like	Metacaspase CasA	-	-	-
151	Nemania diffusa	MU394822	78831	87182	NRPS-like	Metacaspase CasA	-	-	-
152	Hyaloscypha bicolor E	NW_020194559	857144	971197	NR-PKS, HR-PKS, HR-PKS, T3PKS	DNA replication complex GINS protein PSF1; Elongation factor 1-beta	FBGC00673	65	alkylresorcinol
152	Penicillium viridicatum	JAQKAP010000004	4178043	4278100	HR-PKS, T3PKS	Elongation factor 1-beta	FBGC00514	55.2	palmaenone
152	Aspergillaceae sp. S1602	JAMAGW010000009.1	625781	681022	HR-PKS, HR-PKS, T3PKS, NRPS	Elongation factor 1-beta	FBGC00673	65.6	alkylresorcinol
152	Tolypocladium amazonense	JALHCE010000065.1	61236	88800	HR-PKS, T3PKS, TC (VniA)	Elongation factor 1-beta	FBGC00673	65.9	alkylresorcinol
153	Botrytis galanthina	PQXL01000059	5005	24613	NRPS	Serine/threonine-protein kinase SvkA	-	-	-
153	Botryotinia globosa Botrytis globosa	RCSZ01000016	820211	837864	NRPS	Serine/threonine-protein kinase SvkA	-	-	-
153	Botrytis byssoidea	NW_024065852	354994	375097	NRPS	Serine/threonine-protein kinase SvkA	-	-	-
153	Botrytis deweyae	NW_024066208	1655719	1675581	NRPS	Serine/threonine-protein kinase SvkA	-	-	-
153	Botrytis elliptica	JANCTG010000001.1	3976823	3996891	NRPS	Serine/threonine-protein kinase SvkA	-	-	-
153	Botrytis paeoniae	PQXI01000055	117545	137879	NRPS	Serine/threonine-protein kinase SvkA	-	-	-
153	Botrytis cinerea B05.10	NC_037311	865470	885899	NRPS	Serine/threonine-protein kinase SvkA	-	-	-
153	Botrytis medusae	JAHXJL010000059.1	35120	55379	NRPS	Serine/threonine-protein kinase SvkA	-	-	-
153	Sclerotinia sclerotiorum 1980 UF-70	NW_001820834	465995	485984	NRPS	Serine/threonine-protein kinase SvkA	-	-	-
153	Sclerotinia nivalis	JAPEIS010000016	645159	662810	NRPS, NRPS	Serine/threonine-protein kinase SvkA	-	-	-
153	Botrytis fabae	CP136207.1	920422	940789	NRPS	Serine/threonine-protein kinase SvkA	-	-	-
153	Botryotinia narcissicola Botrytis narcissicola	PQXJ01000057	28478	48674	NRPS	Serine/threonine-protein kinase SvkA	-	-	-
153	Botrytis tulipae	PQXH01000024	59202	79445	NRPS	Serine/threonine-protein kinase SvkA	-	-	-
153	Botrytis squamosa	RCTC02000003.1	3047408	3067234	NRPS	Serine/threonine-protein kinase SvkA	-	-	-
153	Sclerotinia trifoliorum	CAJHIA010000024	634704	655820	NRPS	Serine/threonine-protein kinase SvkA	-	-	-
153	Rutstroemia sp. NJR-2017a BVV2	NJPS01000010	848479	857038	NRPS	Serine/threonine-protein kinase SvkA	-	-	-
153	Botrytis hyacinthi	PQXK01000039	101917	121882	NRPS	Serine/threonine-protein kinase SvkA	-	-	-
153	Botrytis sinoallii	NW_024066043	1107369	1126209	NRPS	Serine/threonine-protein kinase SvkA	-	-	-
153	Botrytis porri	NW_024066085	769664	789521	NRPS	Serine/threonine-protein kinase SvkA	-	-	-
154	Acephala macrosclerotiorum	MU119345	17876	40675	HR-PKS	Serine palmitoyltransferase 1	FBGC00040	31.4	compactin
154	Phialocephala subalpina	FJOG01000093	16083	38705	HR-PKS	Serine palmitoyltransferase 1	FBGC00040	31.4	compactin
155	Monascus ruber	PSNO01000010.1	643527	685420	HR-PKS, HR-PKS	3-hydroxy-3-methylglutaryl-coenzyme A reductase 1	FBGC00060	98.9	monacolin K
155	Amauroascus verrucosus	LJPJ01000230.1	396667	421674	HR-PKS	3-hydroxy-3-methylglutaryl-coenzyme A reductase 1	FBGC00621	42.9	FR901512
155	Aspergillus sp. A31	JACBKQ010000022.1	7521	75109	HR-PKS, HR-PKS, TC (Class1), PPPS	3-hydroxy-3-methylglutaryl-coenzyme A reductase 1	FBGC00278	97.3	lovastatin
156	Metarhizium guizhouense ARSEF 977	AZNH01000219	2375	13180	NRPS	GPI ethanolamine phosphate transferase 1	FBGC00593	4	cyclosporin A
156	Epichloe sp. AL9924	JFGW01000070.1	75482	100924	NRPS	GPI ethanolamine phosphate transferase 1	FBGC00800	15.1	(-)-vinigrol or its analogue
157	Aspergillus pseudoglaucus	JAKLMM010000146.1	27913	52835	HR-PKS	Pheromone-regulated membrane protein 10	FBGC00669	16.7	cordycepin
157	Penicilliopsis zonata CBS 506.65	NW_019208933	15619	40618	HR-PKS	Beta-glucosidase F; Delta 8-(E)-sphingolipid desaturase; Pheromone-regulated membrane protein 10	FBGC00669	16.4	cordycepin
157	Aspergillus brunneus	JAILXB010000158.1	1622	19598	HR-PKS	Pheromone-regulated membrane protein 10	FBGC00669	16.7	cordycepin
157	Aspergillus ruber CBS 135680	NW_024467298	1414448	1450134	HR-PKS	Aconitate hydratase, mitochondrial; Pheromone-regulated membrane protein 10	FBGC00669	16.8	cordycepin
157	Aspergillus carbonarius ITEM 5010	KV907509	492841	511128	HR-PKS	Pheromone-regulated membrane protein 10	FBGC00669	16.9	cordycepin
157	Aspergillus panamensis	JAPDER010000010.1	71847	89190	HR-PKS	Pheromone-regulated membrane protein 10	FBGC00669	16.4	cordycepin
157	Aspergillus diversus	JAPDKZ010000006.1	1230413	1249989	HR-PKS	Pheromone-regulated membrane protein 10	FBGC00669	16.7	cordycepin
157	Aspergillus nanangensis	VCAU01000159	75	18217	HR-PKS	Pheromone-regulated membrane protein 10	FBGC00669	16.5	cordycepin
157	Aspergillus funiculosus	JAPDEN010000004.1	1035859	1060798	HR-PKS	Pheromone-regulated membrane protein 10	FBGC00669	16.4	cordycepin
157	Aspergillus ellipticus CBS 707.79	KZ825822	190670	210384	HR-PKS	Pheromone-regulated membrane protein 10	FBGC00669	16.7	cordycepin
157	Aspergillus sclerotiicarbonarius CBS 121057	KZ826369	60879	80821	HR-PKS	Pheromone-regulated membrane protein 10	FBGC00669	16.7	cordycepin
157	Aspergillus wentii DTO 134E9	NW_024467841	248893	266834	HR-PKS	Pheromone-regulated membrane protein 10	FBGC00782	16.9	lienhwalide D
157	Aspergillus sclerotioniger CBS 115572	NW_020291010	384309	404139	HR-PKS	Pheromone-regulated membrane protein 10	FBGC00669	17	cordycepin
157	Aspergillus conjunctus	JAPDEL010000027.1	302247	319656	HR-PKS	Pheromone-regulated membrane protein 10	FBGC00669	16.4	cordycepin
157	Aspergillus biplanus	JAPDEJ010000015.1	49028	66656	HR-PKS	Pheromone-regulated membrane protein 10	FBGC00669	16.6	cordycepin
157	Aspergillus sclerotialis	MVGC01000002	27928	46866	HR-PKS	Pheromone-regulated membrane protein 10	FBGC00669	16.5	cordycepin
157	Aspergillus heteromorphus CBS 117.55	NW_020290412	70892	90210	HR-PKS	Pheromone-regulated membrane protein 10	FBGC00669	16.6	cordycepin
157	Aspergillus glaucus CBS 516.65	NW_019170479	242817	260907	HR-PKS	Pheromone-regulated membrane protein 10	FBGC00669	16.7	cordycepin
157	Aspergillus sp. subgen. Cremei	JAFBMR010000004.1	2478318	2499354	HR-PKS	Pheromone-regulated membrane protein 10	FBGC00782	16.8	lienhwalide D
158	Aspergillus homomorphus CBS 101889	NW_020291929	175051	198235	NRPS	Acetyl-coenzyme A synthetase	FBGC00385	6.1	aculene A
158	Monosporascus sp. MC13-8B	QJNW01000064	36300	60747	NRPS	Acetyl-coenzyme A synthetase	-	-	-
159	Exserohilum turcica Et28A	NW_007359914	1443319	1477741	NR-PKS, HR-PKS	Delta(3,5)-Delta(2,4)-dienoyl-CoA isomerase, mitochondrial; NADH-ubiquinone oxidoreductase 19.3 kDa subunit, mitochondrial	FPROT00027	10.5	brassicicene C
159	Mycosphaerelloides madeirae	NHNV01000029.1	39210	90282	NR-PKS, NR-PKS, HR-PKS	NADH-ubiquinone oxidoreductase 19.3 kDa subunit, mitochondrial	FBGC00615	23.3	YWA1 derivative
159	Shiraia sp. slf14	AXZN01000075.1	15083	46489	NR-PKS, HR-PKS	NADH-ubiquinone oxidoreductase 19.3 kDa subunit, mitochondrial	FPROT00027	10.2	brassicicene C
160	Phoma sp. XZ068	RBKR01000002.1	2248953	2281006	NRPS, TC (Class1)	Homocysteine synthase	FBGC00684	55.4	sporogen AO-1
160	Colletotrichum zoysiae	MU842852	146160	208715	NR-PKS, NRPS, TC (Class1), PT (DMATS)	Homocysteine synthase	FBGC00684	54.9	sporogen AO-1
160	Diaporthe capsici	WNXA01000014.1	622971	664920	HR-PKS, NRPS, TC (Class1)	Homocysteine synthase	FBGC00684	55.6	sporogen AO-1
160	Aspergillus latus	VCRL01000016.1	437817	474342	NRPS, TC (Class1)	Homocysteine synthase	FBGC00684	56.3	sporogen AO-1
160	Bipolaris sorokiniana ND90Pr	NW_006911912	840082	877692	NRPS, TC (Class1)	Homocysteine synthase	FBGC00684	55.5	sporogen AO-1
160	Bipolaris maydis ATCC 48331	NW_014024936	64752	99909	NRPS, TC (Class1)	Homocysteine synthase	FBGC00684	55.1	sporogen AO-1
161	Colletotrichum sansevieriae	JAOQIF010000441.1	35152	43086	NRPS	Beta-glucosidase M	FBGC00402	7.3	echinulin
161	Colletotrichum karsti	NW_024065934	412067	419962	NRPS	Beta-glucosidase M	FBGC00402	7.2	echinulin
161	Xylariaceae sp. FL0594	MU280900	36279	78159	NRPS	Beta-glucosidase M	FBGC00397	14.3	aspirochlorine
162	Aspergillus sclerotialis	MVGC01000491	2510	14177	NRPS	Sterol 24-C-methyltransferase ERG6	FPROT00041	18.6	3-keto-dehydrosulphurenic acid
162	Ophidiomyces ophidiicola	NW_026054668	87811	99796	NRPS	Sterol 24-C-methyltransferase ERG6	FPROT00041	18.2	3-keto-dehydrosulphurenic acid
163	Aspergillus sclerotiorum	JANFQX010000074.1	16963	29978	NRPS-like	5-aminolevulinate synthase, mitochondrial; N-terminal acetyltransferase B complex catalytic subunit NAA20	-	-	-
163	Penicillium sp. PH3801	JAMAHE010000040.1	172331	178200	NRPS-like	5-aminolevulinate synthase, mitochondrial	-	-	-
163	Aspergillus persii	NGZO01000008.1	875051	892317	NRPS-like	5-aminolevulinate synthase, mitochondrial; Large ribosomal subunit protein uL10; N-terminal acetyltransferase B complex catalytic subunit NAA20	-	-	-
163	Penicillium sp. PT4103	JAMAHB010000014.1	1220	7089	NRPS-like	5-aminolevulinate synthase, mitochondrial	-	-	-
163	Penicillium oxalicum	NC_064655	3758985	3764842	NRPS-like	5-aminolevulinate synthase, mitochondrial	-	-	-
163	Penicillium sp. R1202D	JAMAHC010000067.1	7728	13597	NRPS-like	5-aminolevulinate synthase, mitochondrial	-	-	-
163	Aspergillus leporis	ML732481	4110	11189	NRPS-like	5-aminolevulinate synthase, mitochondrial	-	-	-
163	Penicillium sp. S1126A	JAMAHD010000051.1	172355	178224	NRPS-like	5-aminolevulinate synthase, mitochondrial	-	-	-
163	Penicillium sp. D2Mb	JAMFOT010000017.1	465548	471417	NRPS-like	5-aminolevulinate synthase, mitochondrial	-	-	-
163	Aspergillus alliaceus	NW_022474748	8802	42147	NRPS-like, NRPS-like, NRPS-like	5-aminolevulinate synthase, mitochondrial	-	-	-
163	Penicillium sp. PF2412A	JAMAHA010000021.1	440	6309	NRPS-like	5-aminolevulinate synthase, mitochondrial	-	-	-
164	Apiospora malaysiana	QUSE01000032.1	1002792	1091295	PKS-NRPS	Homocysteine synthase	FBGC00807	8.1	isoindolamide A
164	Aspergillus burnettii	SPNV01000085	33590	61245	PKS-NRPS	Homocysteine synthase	FBGC00085	7.4	exo-1-acetamidopyrrolizidine
164	Xylariomycetidae sp. FL2044	JAJNOH010000009	1376490	1414235	PKS-NRPS	Homocysteine synthase	FBGC00310	7.7	fusaric acid
164	Aspergillus avenaceus	ML742087	65128	87082	PKS-NRPS	Homocysteine synthase	FBGC00085	7.3	exo-1-acetamidopyrrolizidine
164	Apiospora pterosperma	JAFBMP010000005.1	312399	360712	PKS-NRPS	Homocysteine synthase	FBGC00310	8	fusaric acid
165	Sordaria sp. MPI-SDFR-AT-0083	JAGTJO010000009	992714	1034860	HR-PKS	Pyridoxal reductase	FBGC00193	84.2	sordarial
165	Neurospora sp. LNF1-1	RAOM01000056.1	39687	76497	HR-PKS	Pyridoxal reductase	FBGC00193	83.5	sordarial
165	Neurospora tetrasperma FGSC 2508	NW_009799179	7905572	7949615	HR-PKS	Pyridoxal reductase	FBGC00193	89.5	sordarial
165	Neurospora discreta FGSC 8579	RANX01000013.1	41200	75591	HR-PKS	Pyridoxal reductase	FBGC00193	85.7	sordarial
165	Neurospora sp. FGSC 26635	RAOE01000169.1	29	34946	HR-PKS	Pyridoxal reductase	FBGC00193	74.9	sordarial
165	Neurospora tetraspora	JAUEPP010000001	7385630	7422871	HR-PKS	Pyridoxal reductase	FBGC00193	84.6	sordarial
165	Neurospora sp. FGSC 26637	RAOC01000316.1	4498	39719	HR-PKS	Pyridoxal reductase	FBGC00193	77.2	sordarial
165	Neurospora crassa OR74A	NC_026501	8656700	8701146	HR-PKS	Pyridoxal reductase	FBGC00193	100	sordarial
165	Neurospora sp. FGSC 26627	RAOP01000124.1	32230	68856	HR-PKS	Pyridoxal reductase	FBGC00193	83.8	sordarial
165	Neurospora pannonica FGSC 7221	RANY01000227.1	1	34293	HR-PKS	Pyridoxal reductase	FBGC00193	78.2	sordarial
165	Neurospora hispaniola	JAULSX010000002	4442246	4477787	HR-PKS	Pyridoxal reductase	FBGC00193	89.3	sordarial
165	Sordaria brevicollis	JAUTDP010000010	1910283	1951521	HR-PKS	Pyridoxal reductase	FBGC00193	83.3	sordarial
165	Neurospora cerealis	RAOY01000019.1	245989	283855	HR-PKS	Pyridoxal reductase	FBGC00193	84.4	sordarial
165	Neurospora sp. FGSC 6877	RAON01000261.1	1	36266	HR-PKS	Pyridoxal reductase	FBGC00193	77.9	sordarial
165	Neurospora sp. FGSC 26629	RAOL01000007.1	32969	69805	HR-PKS	Pyridoxal reductase	FBGC00193	83.6	sordarial
165	Neurospora sp. FGSC 26636	RAOD01000001.1	863785	900618	HR-PKS	Pyridoxal reductase	FBGC00193	84.8	sordarial
165	Sordaria macrospora k-hell	NW_020185340	2085646	2127873	HR-PKS	Pyridoxal reductase	FBGC00193	83.6	sordarial
165	Neurospora sp. CHS-2018c	RAPC01000016.1	1084127	1122484	HR-PKS	Pyridoxal reductase	FBGC00193	86.4	sordarial
166	Aspergillus vadensis CBS 113365	NW_020292061	103982	180800	NRPS	1,3-beta-glucanosyltransferase GAS1	FBGC00653	7.9	neoaspergillic acid
166	Aspergillus brasiliensis CBS 101740	KV878699	251364	299896	NRPS	1,3-beta-glucanosyltransferase GAS1	FBGC00653	8	neoaspergillic acid
166	Aspergillus eucalypticola CBS 122712	NW_020290293	127249	185264	NRPS	1,3-beta-glucanosyltransferase GAS1	FBGC00653	8	neoaspergillic acid
166	Penicillium cf. chrysogenum	JACVQR010000077.1	76160	134159	NRPS	1,3-beta-glucanosyltransferase GAS1	FBGC00653	8	neoaspergillic acid
166	Aspergillus awamori	BDHI01000002	3370423	3450930	NRPS, NRPS-like	1,3-beta-glucanosyltransferase GAS1	FBGC00653	8	neoaspergillic acid
166	Aspergillus phoenicis ATCC 13157	KZ851855	1005524	1060588	NRPS	1,3-beta-glucanosyltransferase GAS1	FBGC00653	7.9	neoaspergillic acid
166	Aspergillus welwitschiae	NW_020798713	72777	130983	NRPS	1,3-beta-glucanosyltransferase GAS1	FBGC00653	7.9	neoaspergillic acid
166	Aspergillus niger	NT_166525	86662	141056	NRPS	1,3-beta-glucanosyltransferase GAS1	FBGC00653	7.9	neoaspergillic acid
167	Leotiomycetes sp. MPI-SDFR-AT-0126	JAGMVK010000013	72114	80850	PT (UbiA)	1,3-beta-glucanosyltransferase GAS1	FBGC00633	7.5	cladosins
167	Leptodontidium sp. 2 PMI_412	MU270451	34280	42922	PT (UbiA)	1,3-beta-glucanosyltransferase GAS1	FBGC00633	7.5	cladosins
167	Leptodontidium sp. MPI-SDFR-AT-0119	JAHLEZ010000013	1183163	1191781	PT (UbiA)	1,3-beta-glucanosyltransferase GAS1	FBGC00633	7.7	cladosins
168	Aspergillus sclerotioniger CBS 115572	NW_020291005	832073	879111	NRPS	Fatty acid synthase subunit alpha; Fatty acid synthase subunit beta	FBGC00345	10.4	aspercryptin
168	Aspergillus ellipticus CBS 707.79	KZ825815	32954	75997	NRPS	Fatty acid synthase subunit alpha; Fatty acid synthase subunit beta; Inositol-3-phosphate synthase	FBGC00068	12.5	apicidin F
168	Talaromyces stipitatus ATCC 10500	NW_002990114	96171	138282	NRPS	Fatty acid synthase subunit alpha; Inositol-3-phosphate synthase	FBGC00345	10.5	aspercryptin
168	Aspergillus carbonarius ITEM 5010	KV907502	496500	552222	NRPS	Fatty acid synthase subunit alpha; Fatty acid synthase subunit beta; General transcription and DNA repair factor IIH subunit TFB5	FBGC00345	10.5	aspercryptin
168	Aspergillus heteromorphus CBS 117.55	NW_020290411	135628	185902	NRPS	Fatty acid synthase subunit alpha; General transcription and DNA repair factor IIH subunit TFB5; Inositol-3-phosphate synthase	FBGC00345	10.5	aspercryptin
168	Aspergillus sclerotiicarbonarius CBS 121057	KZ826413	2004	55836	NRPS	4-aminobutyrate aminotransferase; Fatty acid synthase subunit alpha; Fatty acid synthase subunit beta; Succinate-semialdehyde dehydrogenase [NADP(+)]	FBGC00345	10.6	aspercryptin
169	Aspergillus felis	JACBAG010001822	34255	59946	NR-PKS	Glycerol 2-dehydrogenase (NADP(+))	FBGC00234	68.8	kotanin
169	Celoporthe dispersa	WAID01000005.1	2567604	2632079	NR-PKS	Glycerol 2-dehydrogenase (NADP(+))	FBGC00233	23.9	asperthecin
170	Xanthoria sp. 2 TBL-2021 lichen metagenome	JALAIR010000051	22415	59674	HR-PKS	Oxalate--CoA ligase	FBGC00747	46.3	cerulenin
170	Rusavskia elegans	SAUG01000140.1	10889	52759	HR-PKS	Oxalate--CoA ligase	FBGC00747	50.2	cerulenin
171	Eutypa lata	JAKULF010000006.1	3178105	3213833	NRPS	Xylitol dehydrogenase A; xylitol dehydrogenase XdhB	FBGC00517	4.9	oryzine A
171	Cordyceps javanica	SPUL01000011	261952	296466	NRPS	Xylitol dehydrogenase A	-	-	-
172	Fusarium duplospermum	NKCI01000256	17112	40449	NRPS	Sodium/potassium exporting P-type ATPase	-	-	-
172	Fusarium ambrosium	NIZV01000024	71828	95554	NRPS	Sodium/potassium exporting P-type ATPase	-	-	-
172	Fusarium drepaniforme	JAALXN010000585.1	2036	25751	NRPS	Sodium/potassium exporting P-type ATPase	-	-	-
172	Fusarium solani-melongenae	CP090035	4155697	4179229	NRPS	Sodium/potassium exporting P-type ATPase	-	-	-
172	Fusarium sp. AF-6	NKCJ01000224	11263	33965	NRPS	Sodium/potassium exporting P-type ATPase	-	-	-
172	Fusarium virguliforme	JAJHJD010000005.1	919909	933655	NRPS	Sodium/potassium exporting P-type ATPase	-	-	-
172	Nectriaceae sp. PG4201	JAMAKE010000030.1	232157	246150	NRPS	Sodium/potassium exporting P-type ATPase	-	-	-
172	Fusarium kuroshium	NKUJ01000066	107826	131569	NRPS	Sodium/potassium exporting P-type ATPase	-	-	-
172	Fusarium liriodendri	JALLKD010000098.1	53158	76674	NRPS	Sodium/potassium exporting P-type ATPase	-	-	-
172	Fusarium euwallaceae	NHTE02000015.1	501242	524985	NRPS	Sodium/potassium exporting P-type ATPase	-	-	-
172	Fusarium sp. Ph1	JANGYC010000006	1120176	1143733	NRPS	Sodium/potassium exporting P-type ATPase	-	-	-
172	Fusarium keratoplasticum	NC_070531	1102528	1126077	NRPS	Sodium/potassium exporting P-type ATPase	-	-	-
172	Nectria sp. FW16.1	JADNRB010000002.1	8293812	8318002	NRPS	Sodium/potassium exporting P-type ATPase	-	-	-
172	Fusarium floridanum	NKCL01000055	76947	100650	NRPS	Sodium/potassium exporting P-type ATPase	-	-	-
172	Fusarium tuaranense	JABEEN010001172.1	21510	43169	NRPS	Sodium/potassium exporting P-type ATPase	-	-	-
172	Fusarium metavorans	LWBZ01000032.1	2673869	2702415	NRPS	Sodium/potassium exporting P-type ATPase	-	-	-
172	Fusarium sp. LHS14.1	CM046479	1129075	1152533	NRPS	Sodium/potassium exporting P-type ATPase	-	-	-
172	Fusarium oligoseptatum	NKCK01000081	123691	147418	NRPS	Sodium/potassium exporting P-type ATPase	-	-	-
172	Ascodesmis sphaerospora	JAPPUR010000011.1	887525	910891	NRPS	Sodium/potassium exporting P-type ATPase	-	-	-
172	Fusarium buxicola	JAAVUK010000371.1	10322	24655	NRPS	Sodium/potassium exporting P-type ATPase	-	-	-
173	Astrothelium subdiscretum	JAGFMW010000089.1	5416	86701	NR-PKS, NR-PKS	Prefoldin subunit 3; Ribonuclease T2	FBGC00729	58.7	1,8-dihydroxynaphthalene
173	Pseudopithomyces maydicus	JANTUC010000018.1	752668	783637	NR-PKS	FK506-binding protein 1B; Prefoldin subunit 3	FBGC00729	66	1,8-dihydroxynaphthalene
173	Didymosphaeriaceae sp. AR-2023a	JASEKS010000329.1	70237	95251	NR-PKS	FK506-binding protein 1B; Prefoldin subunit 3	FBGC00729	49	1,8-dihydroxynaphthalene
173	Bimuria novae-zelandiae CBS 107.79	ML976680	664255	698950	NR-PKS	FK506-binding protein 1A; Prefoldin subunit 3	FBGC00729	67.2	1,8-dihydroxynaphthalene
173	Paraphaeosphaeria sporulosa	NW_017253373	159774	190129	NR-PKS	FK506-binding protein 1B; Prefoldin subunit 3	FBGC00729	66.7	1,8-dihydroxynaphthalene
173	Paracamarosporium sp. OC-R06-R3	JACVRA010000022.1	418328	448417	NR-PKS	FK506-binding protein 1B; Prefoldin subunit 3	FBGC00729	66.4	1,8-dihydroxynaphthalene
173	Karstenula rhodostoma CBS 690.94	MU001501	1218323	1248092	NR-PKS	FK506-binding protein 1B; Prefoldin subunit 3	FBGC00729	66.5	1,8-dihydroxynaphthalene
173	Pithomyces chartarum	WVTA01000009	1061802	1092551	NR-PKS	FK506-binding protein 1B; Prefoldin subunit 3	FBGC00729	66.7	1,8-dihydroxynaphthalene
174	Apiospora pterosperma	JAFBMP010000004.1	18672	82330	PKS-NRPS	Methionine aminopeptidase 1; Methionine aminopeptidase 2-2	FBGC00287	50.8	fumagillin/pseurotin
174	Aspergillus sclerotiorum	JANFQX010000202.1	20215	55419	PKS-NRPS	Acyl-CoA synthetase short-chain family member 3, mitochondrial; Methionine aminopeptidase 1	FBGC00287	33.6	fumagillin/pseurotin
174	Aspergillus persii	NGZO01000007.1	3602028	3634959	PKS-NRPS	Acyl-CoA synthetase short-chain family member 3, mitochondrial	FBGC00287	29.4	fumagillin/pseurotin
174	Aspergillus steynii IBT 23096	NW_020194399	3160930	3204080	PKS-NRPS	Acyl-CoA synthetase short-chain family member 3, mitochondrial; Methionine aminopeptidase 1	FBGC00287	36.7	fumagillin/pseurotin
174	Aspergillus affinis	JAGXNN020000048	14907	68362	PKS-NRPS	Methionine aminopeptidase 1	FBGC00287	29.4	fumagillin/pseurotin
174	Aspergillus elegans	JADWDI010000003.1	3132941	3204062	PKS-NRPS	Acyl-CoA synthetase short-chain family member 3, mitochondrial; Methionine aminopeptidase 1; NADH-ubiquinone oxidoreductase 19.3 kDa subunit, mitochondrial	FBGC00287	36.6	fumagillin/pseurotin
175	Harringtonia aguacate	JACCPH010000091.1	53672	60202	NRPS-like	D-lactate dehydrogenase [cytochrome], mitochondrial	-	-	-
175	Raffaelea sp. RL272	PCDF01000091.1	53591	60121	NRPS-like	D-lactate dehydrogenase [cytochrome], mitochondrial	-	-	-
175	Sporothrix euskadiensis	JADHKQ010000010.1	324806	330157	NRPS-like	D-lactate dehydrogenase [cytochrome], mitochondrial	-	-	-
175	Sporothrix mexicana	WNYC01000041.1	206837	214353	NRPS-like	D-lactate dehydrogenase [cytochrome], mitochondrial	-	-	-
175	Sporothrix globosa	LVYW01000007.1	1260403	1267793	NRPS-like	D-lactate dehydrogenase [cytochrome], mitochondrial	-	-	-
175	Fragosphaeria purpurea	PCDL01000001.1	1593473	1601786	NRPS-like	D-lactate dehydrogenase [cytochrome], mitochondrial	-	-	-
175	Sporothrix brunneoviolacea	WNYD01000020.1	190965	198768	NRPS-like	D-lactate dehydrogenase [cytochrome], mitochondrial	-	-	-
175	Ophiostoma piceae	CP135125.1	903117	910603	NRPS-like	D-lactate dehydrogenase [cytochrome], mitochondrial	-	-	-
175	Ophiostoma australiae	JAKRGJ010000008.1	937759	945219	NRPS-like	D-lactate dehydrogenase [cytochrome], mitochondrial	-	-	-
175	Sporothrix brasiliensis 5110	NW_024467138	2505405	2512825	NRPS-like	D-lactate dehydrogenase [cytochrome], mitochondrial	-	-	-
175	Sporothrix inflata	WNYF01000036.1	155404	162779	NRPS-like	D-lactate dehydrogenase [cytochrome], mitochondrial	-	-	-
175	Ophiostoma quercus	JANSLT010000006.1	2442350	2449837	NRPS-like	D-lactate dehydrogenase [cytochrome], mitochondrial	-	-	-
175	Sporothrix luriei	WNLO01000054.1	9148	16474	NRPS-like	D-lactate dehydrogenase [cytochrome], mitochondrial	-	-	-
175	Sporothrix variecibatus	JADMNI010000007.1	1626159	1633552	NRPS-like	D-lactate dehydrogenase [cytochrome], mitochondrial	-	-	-
175	Sporothrix pallida	WNYG01000056.1	172291	179706	NRPS-like	D-lactate dehydrogenase [cytochrome], mitochondrial	-	-	-
175	Ophiostoma tasmaniense	JAKRGK010000030.1	111577	119055	NRPS-like	D-lactate dehydrogenase [cytochrome], mitochondrial	-	-	-
175	Ophiostoma sp. CBS 140.51	JANSLP010000238.1	22609	29933	NRPS-like	D-lactate dehydrogenase [cytochrome], mitochondrial	-	-	-
175	Sporothrix humicola	WNYE01000011.1	210799	218138	NRPS-like	D-lactate dehydrogenase [cytochrome], mitochondrial	-	-	-
175	Sporothrix schenckii 1099-18	NW_015971144	2025994	2033384	NRPS-like	D-lactate dehydrogenase [cytochrome], mitochondrial	-	-	-
175	Sporothrix dimorphospora	WOUA01000008.1	208760	216188	NRPS-like	D-lactate dehydrogenase [cytochrome], mitochondrial	-	-	-
175	Ophiostoma pallidulum	JADHKO010000073.1	123477	128784	NRPS-like	D-lactate dehydrogenase [cytochrome], mitochondrial	-	-	-
175	Sporothrix pseudoabietina	JADHKS010000005.1	804102	809534	NRPS-like	D-lactate dehydrogenase [cytochrome], mitochondrial	-	-	-
176	Tolypocladium endophyticum	JALHBW010000028.1	83816	122321	PKS-NRPS	Cytochrome b5	FBGC00159	87.8	tolypyridone C
176	Sarocladium oryzae	BCHE01000005.1	349687	394036	PKS-NRPS	Cytochrome b5	FBGC00548	98.8	deoxyakanthomycin
176	Aspergillus bombycis	NW_019170020	233807	302652	PKS-NRPS	Cytochrome b5	FBGC00567	99.3	pyridoxatin
176	Aspergillus bertholletiae	ML736155	415241	462462	PKS-NRPS	Cytochrome b5	FBGC00159	70.3	tolypyridone C
176	Tolypocladium guangdongense	NRQP01000004.1	3932520	3975369	PKS-NRPS	Cytochrome b5; Squalene epoxidase ERG1	FBGC00159	79.5	tolypyridone C
176	Tolypocladium amazonense	JALHCE010000095.1	25040	72164	PKS-NRPS	3-hydroxyisobutyrate dehydrogenase; Cytochrome b5	FBGC00159	88.7	tolypyridone C
176	Albophoma yamanashiensis	BCKH01000002.1	3902330	3955139	PKS-NRPS	3-hydroxyisobutyrate dehydrogenase	FBGC00159	97.1	tolypyridone C
176	Tolypocladium sp. Salcha MEA-2	JPIJ02000006.1	805876	850323	PKS-NRPS	3-hydroxyisobutyrate dehydrogenase; Cytochrome b5	FBGC00159	82.4	tolypyridone C
176	Tolypocladium inflatum	QEPE01000009.1	4478226	4522745	PKS-NRPS	3-hydroxyisobutyrate dehydrogenase; Cytochrome b5	FBGC00159	82.4	tolypyridone C
176	Penicillium manginii	JAQJAP010000010	555414	578960	PKS-NRPS	Cytochrome b5	FBGC00159	67.2	tolypyridone C
177	Penicillium waksmanii	JAQKAR010000006	1767784	1801076	NR-PKS	Large ribosomal subunit protein uL16	FBGC00817	83.1	ligustrone A
177	Penicillium sp. IBT 35674x	JAQKAT010000006	5741634	5766129	NR-PKS	Large ribosomal subunit protein uL16	FBGC00817	82.8	ligustrone A
177	Tympanopsis confertula	JAOYNU010000009.1	592380	636864	NR-PKS	Cytoskeletal adaptor protein SagA; Large ribosomal subunit protein uL16	FBGC00817	73.5	ligustrone A
177	Penicillium glabrum	JAQIZY010000012	4765257	4789718	NR-PKS	Large ribosomal subunit protein uL16	FBGC00817	83.2	ligustrone A
177	Penicillium sclerotiorum	CAJVRJ010000005.1	75639	108898	NR-PKS	Large ribosomal subunit protein uL16	FBGC00817	60.6	ligustrone A
177	Penicillium paradoxum	JAQJAS010000002	3220067	3253202	NR-PKS	Large ribosomal subunit protein uL16	FBGC00817	99.9	ligustrone A
177	Penicillium pulvis	JAQJAU010000010	2693342	2717774	NR-PKS	Large ribosomal subunit protein uL16	FBGC00817	82.7	ligustrone A
178	Xenosphaeropsis pyriputrescens	JAGKQE010000038.1	181420	194546	NRPS-like	Chorismate mutase; Phospho-2-dehydro-3-deoxyheptonate aldolase, tyrosine-inhibited	FBGC00600	46.8	atromentin
178	Pseudocyphellaria aurata lichen metagenome	JALDZL010000004	71192	78633	NRPS-like	Phospho-2-dehydro-3-deoxyheptonate aldolase	FBGC00406	52.2	aspulvinone E
178	Dothideomycetes sp. NU200	BSCJ01000011.1	308418	314847	NRPS-like	Phospho-2-dehydro-3-deoxyheptonate aldolase	FBGC00350	11.9	asperphenamate
178	Neobulgaria alba	QYAM01000064.1	58943	68446	NRPS-like	Phospho-2-dehydro-3-deoxyheptonate aldolase, tyrosine-inhibited	FBGC00600	49.1	atromentin
178	Sclerophora amabilis lichen metagenome	JAPEUE010000046	52737	62665	NRPS-like	Phospho-2-dehydro-3-deoxyheptonate aldolase	FBGC00600	49.9	atromentin
178	Candelina submexicana lichen metagenome	JAPETO010000912	2	7247	NRPS-like	Phospho-2-dehydro-3-deoxyheptonate aldolase	FBGC00406	48.6	aspulvinone E
178	Dothioraceae sp. JAF-11	JASVWA010000009.1	307377	313803	NRPS-like	Phospho-2-dehydro-3-deoxyheptonate aldolase	FBGC00350	12.2	asperphenamate
178	Pezicula carpinea	JALRMK010000076.1	44201	59203	NRPS-like	Pentafunctional AROM polypeptide; Phospho-2-dehydro-3-deoxyheptonate aldolase, tyrosine-inhibited	FBGC00600	47.8	atromentin
178	Allantophomopsis lycopodina	CP103004.1	434669	467908	NRPS-like	Phospho-2-dehydro-3-deoxyheptonate aldolase, tyrosine-inhibited	FBGC00406	45.1	aspulvinone E
178	Candelaria pacifica lichen metagenome	JAPETN010000017	5304	19512	NRPS-like	Phospho-2-dehydro-3-deoxyheptonate aldolase	FBGC00600	49.1	atromentin
178	Caeruleum heppii lichen metagenome	JAPETM010000009	459969	473613	NRPS-like	Phospho-2-dehydro-3-deoxyheptonate aldolase	FBGC00406	49.6	aspulvinone E
178	Candelina mexicana lichen metagenome	JAPETP010000051	592	7705	NRPS-like	Phospho-2-dehydro-3-deoxyheptonate aldolase	FBGC00406	48.6	aspulvinone E
178	Neoscytalidium dimidiatum	LT599056.1	23972	78996	HR-PKS, NRPS-like	Chorismate synthase; Pentafunctional AROM polypeptide; Phospho-2-dehydro-3-deoxyheptonate aldolase	FBGC00600	46.2	atromentin
178	Rhizodiscina lignyota	ML978122	1494375	1503043	NRPS-like	Phospho-2-dehydro-3-deoxyheptonate aldolase, tyrosine-inhibited	FBGC00600	48.1	atromentin
178	Allantophomopsis cytisporea	CP103034.1	1462405	1503891	NRPS-like	Phospho-2-dehydro-3-deoxyheptonate aldolase, tyrosine-inhibited	FBGC00804	17.5	allantofuranone
178	Watsoniomyces obsoletus lichen metagenome	JAPEUK010000079	5759	16000	NRPS-like	Phospho-2-dehydro-3-deoxyheptonate aldolase	FBGC00600	50.3	atromentin
179	Sarocladiaceae sp. R1802	JAMAKF010000020.1	167284	208803	HR-PKS	Acetolactate synthase small subunit, mitochondrial	FBGC00697	12.8	fusarilin A
179	Sarocladium implicatum	JAJEVK010000006	2192119	2233609	HR-PKS	Acetolactate synthase small subunit, mitochondrial	FBGC00697	12.8	fusarilin A
180	Dothistroma septosporum	NBZP02000048.1	874184	926268	HR-PKS	Squalene synthase ERG9	FBGC00522	45.2	zaragozic acid A
180	Colletotrichum phormii	NW_026851484	160201	231228	HR-PKS, HR-PKS, NRPS, NRPS	Squalene synthase ERG9	FBGC00618	52.7	culmorin
181	Conoideocrella luteorostrata	JASWJB010000102	77563	94138	HR-PKS	Acyl-CoA synthetase short-chain family member 3, mitochondrial	FBGC00287	2.7	fumagillin/pseurotin
181	Hirsutella thompsonii MTCC6686	APKU01000002.1	178891	195800	HR-PKS	Acyl-CoA synthetase short-chain family member 3, mitochondrial	FBGC00287	2.4	fumagillin/pseurotin
182	Neofusicoccum parvum	CP087215.1	299613	372373	TC (Class1), PPPS	Acetyl-CoA acetyltransferase ERG10B, cytosolic; Cytochrome b5; Diphosphomevalonate decarboxylase ERG19; Farnesyl pyrophosphate synthase ERG20; Glyceraldehyde-3-phosphate dehydrogenase; Hydroxymethylglutaryl-CoA synthase ERG13B; Isopentenyl-diphosphate delta-isomerase; Mevalonate kinase ERG12; Phospho-2-dehydro-3-deoxyheptonate aldolase	FBGC00574	41.1	heptelidic acid
182	Macrophomina tecta	JAKSGN010000016.1	628427	637027	TC (Class1)	Glyceraldehyde-3-phosphate dehydrogenase	FBGC00574	18.7	heptelidic acid
182	Neofusicoccum kwambonambiense	RKSS01001361.1	53701	57809	PPPS	Farnesyl pyrophosphate synthase ERG20; Hydroxymethylglutaryl-CoA synthase ERG13B	FBGC00123	13.9	1233A
182	Neofusicoccum umdonicola	RHKB01000287.1	10381	40265	TC (Class1), PPPS	Acetyl-CoA acetyltransferase ERG10B, cytosolic; Farnesyl pyrophosphate synthase ERG20; Glyceraldehyde-3-phosphate dehydrogenase; Hydroxymethylglutaryl-CoA synthase ERG13B; Isopentenyl-diphosphate delta-isomerase	FBGC00574	41.1	heptelidic acid
182	Neoscytalidium dimidiatum	LT599081.1	466920	501468	TC (Class1)	Acetyl-CoA acetyltransferase ERG10B, cytosolic; Glyceraldehyde-3-phosphate dehydrogenase; Isopentenyl-diphosphate delta-isomerase	FBGC00574	40.6	heptelidic acid
182	Diplodia sapinea	JAJMYO010000114.1	59	21955	TC (Class1)	Acetyl-CoA acetyltransferase ERG10B, cytosolic; Glyceraldehyde-3-phosphate dehydrogenase; Isopentenyl-diphosphate delta-isomerase	FBGC00574	40.3	heptelidic acid
182	Neofusicoccum kwambonambiense	RKSS01001361.1	5563	50346	TC (Class1)	Acetyl-CoA acetyltransferase ERG10B, cytosolic; Diphosphomevalonate decarboxylase ERG19; Glyceraldehyde-3-phosphate dehydrogenase; Isopentenyl-diphosphate delta-isomerase; Mevalonate kinase ERG12	FBGC00574	41.1	heptelidic acid
183	Nemania sp. FL0916	MU390259	122455	157935	NRPS, TC (Class1)	Homocysteine synthase	FBGC00684	52.1	sporogen AO-1
183	Hypoxylon subgilvum	JAOXNI010001966.1	11	9974	NRPS	Homocysteine synthase	FBGC00684	20.7	sporogen AO-1
183	Poronia punctata	MU401454	16965	53634	NRPS, TC (Class1)	Homocysteine synthase	FBGC00684	51.9	sporogen AO-1
183	Hypoxylon sp. NC1633	JAJLYQ010000004	713358	751403	NRPS, TC (Class1)	Homocysteine synthase	FBGC00684	51.9	sporogen AO-1
183	Xylariaceae sp. FL0594	MU280782	155200	194908	NRPS, TC (Class1)	Homocysteine synthase	FBGC00684	52.2	sporogen AO-1
183	Hypoxylon perforatum	JAOXNQ010000002.1	2601722	2633673	NRPS, TC (Class1)	Homocysteine synthase	FBGC00684	31.3	sporogen AO-1
183	Hypoxylon crocopeplum	MU399557	1270275	1333061	NRPS, TC (Class1)	Homocysteine synthase; Xylitol dehydrogenase A	FBGC00684	52.5	sporogen AO-1
184	Diaporthe destruens	JACAAM010000014.1	351620	368112	NR-PKS	Pyridoxal reductase	FPROT00034	57	ascochin
184	Usnea hakonensis	BLJB01000123.1	794	25980	NR-PKS	Pyridoxal reductase	FBGC00754	50.1	spiromastixone L
184	Lobaria immixta lichen metagenome	JALDZH010000678	1468	21420	NR-PKS	Pyridoxal reductase	FBGC00754	50.8	spiromastixone L
185	Clavariopsis aquatica	JAAZQE010000822.1	129	13067	PT (DMATS)	Pyridoxal reductase	FBGC00543	21.3	annullatin D
185	Astrocystis sublimbata	JAJNNY010000035	1169	31407	HR-PKS, PT (DMATS)	Pyridoxal reductase	FBGC00251	45.9	shamixanthone
186	Knufia peltigerae	JAPDRN010000233	226	17885	PPPS	5-oxoprolinase	FBGC00798	22.1	(-)-vinigrol
186	Exophiala oligosperma	NW_015622822	2984301	3001939	PPPS	5-oxoprolinase	FBGC00800	20.9	(-)-vinigrol or its analogue
186	Rhinocladiella similis	JAMRYE010000008.1	2863231	2882845	PPPS	5-oxoprolinase	FBGC00798	22	(-)-vinigrol
187	Purpureocillium lilacinum	NW_017264034	1937258	1947037	PEPM	Peroxiredoxin	FBGC00639	12.7	fosfonochlorin
187	Astrocystis sublimbata	JAJNNY010000063	116623	132315	PEPM	Peroxiredoxin	FBGC00639	6.4	fosfonochlorin
187	Endothia cerciana	JALRMH010000022.1	248711	262839	PEPM	Peroxiredoxin	FBGC00638	9.2	fosfonochlorin
187	Xenosphaeropsis pyriputrescens	JAGKQE010000025.1	22317	32470	PEPM	Peroxiredoxin	FBGC00540	6.3	scytalidin
187	Ophiocordycipitaceae sp	DAGXBR010000006.1	429265	436464	PEPM	Peroxiredoxin	FBGC00639	12.8	fosfonochlorin
187	Monosporascus sp. 5C6A	QJOB01000050	46799	52710	PEPM	Peroxiredoxin	FBGC00639	11.6	fosfonochlorin
187	Xylariales sp. AK1849	JAJKKH010000002	909220	923892	PEPM	Peroxiredoxin	FBGC00639	14.1	fosfonochlorin
187	Neoarthrinium moseri	NW_026055134	162586	168009	PEPM	Peroxiredoxin	FBGC00639	11.9	fosfonochlorin
187	Paramyrothecium roridum	PXOD01000341.1	190104	201822	PEPM	Peroxiredoxin	FBGC00639	5.8	fosfonochlorin
187	Monosporascus sp. mg162	QJNY01000642	6739	19670	PEPM	Peroxiredoxin	FBGC00639	11.6	fosfonochlorin
187	Microdochium nivale	JANTFD010000003	566555	601749	HR-PKS, PEPM	Peroxiredoxin	FBGC00639	6.1	fosfonochlorin
187	Xylariaceae sp. FL0255	MU388931	16834	31766	PEPM	Peroxiredoxin	FBGC00639	6.4	fosfonochlorin
187	Calcarisporium arbuscula	WBSA01000018.1	684989	695352	PEPM	Peroxiredoxin	FBGC00639	13.1	fosfonochlorin
187	Monosporascus sp. GIB2	QJNV01000006	245872	263632	PEPM	Peroxiredoxin	FBGC00639	6.1	fosfonochlorin
187	Purpureocillium lavendulum	JAQHRD010000001	6356832	6366812	PEPM	Peroxiredoxin	FBGC00639	12.4	fosfonochlorin
187	Hirsutella rhossiliensis	NW_025408671	3794876	3801866	PEPM	Peroxiredoxin	FBGC00639	13.1	fosfonochlorin
188	Penicillium mononematosum	JAQJZX010000003	1659004	1676648	HR-PKS	Bifunctional tryptophan synthase TrpB	-	-	-
188	Penicillium janthinellum	JAMADU010000299.1	944	22441	HR-PKS	Bifunctional tryptophan synthase TrpB	-	-	-
188	Penicillium flavigenum	MLQL01000001	1639306	1659898	HR-PKS	Bifunctional tryptophan synthase TrpB	-	-	-
188	Antarctomyces pellizariae	WCAA01000164.1	129	11931	HR-PKS	Bifunctional tryptophan synthase TrpB	FBGC00218	2.5	azaterrilone A
189	Aspergillaceae sp. M1327	JAMAGX010000008.1	690653	698464	NRPS-like	Bifunctional tryptophan synthase TrpB	-	-	-
189	Penicillium hispanicum	JAQJAD010000008	1096945	1104756	NRPS-like	Bifunctional tryptophan synthase TrpB	-	-	-
190	Paramyrothecium sp. XJ0827	JAJFPB010000005.1	962026	987366	NRPS-like	Aldo-keto reductase family 1 member A1	FBGC00400	1.9	gliovirin
190	Clonostachys chloroleuca	CABFNP030001256	513650	525736	NRPS-like	Aldo-keto reductase family 1 member A1	-	-	-
190	Alternaria atra	NW_025091326	3433343	3446640	NRPS-like	Aldo-keto reductase family 1 member A1	-	-	-
190	Trichoderma arundinaceum	JAMQTF010000007.1	1618805	1633232	NRPS-like	Aldo-keto reductase family 1 member A1	-	-	-
190	Clonostachys sp. G952	JAPDLB010000036.1	269422	281416	NRPS-like	Aldo-keto reductase family 1 member A1	-	-	-
190	Fusarium dimerum	JABGLY010000001.1	59595	84353	NRPS-like	Aldo-keto reductase family 1 member A1	-	-	-
190	Clonostachys byssicola	CABFNO020001379	516961	530312	NRPS-like	Aldo-keto reductase family 1 member A1	-	-	-
190	Clonostachys solani	CABFOC020000011	232940	245231	NRPS-like	Aldo-keto reductase family 1 member A1	-	-	-
190	Clonostachys rhizophaga	CABFNQ020000763	296846	308889	NRPS-like	Aldo-keto reductase family 1 member A1	-	-	-
190	Clonostachys sp. G600	JAPDLC010000049.1	253633	265669	NRPS-like	Aldo-keto reductase family 1 member A1	-	-	-
190	Clonostachys rosea	CP110209.1	2665060	2677105	NRPS-like	Aldo-keto reductase family 1 member A1	-	-	-
190	Tolypocladium sp. Sup5 PDA-1	JPHH03000036.1	220648	233674	NRPS-like	Aldo-keto reductase family 1 member A1	-	-	-
190	Macroventuria anomochaeta	NW_022985382	31746	47434	NRPS-like	Aldo-keto reductase family 1 member A1	-	-	-
191	Aspergillus indologenus CBS 114.80	KZ825495	155763	178026	PKS-NRPS	Glutathione peroxidase-like peroxiredoxin HYR1	FBGC00122	11.3	lucilactaene
191	Aspergillus fijiensis CBS 313.89	NW_024469016	156867	177956	PKS-NRPS	Glutathione peroxidase-like peroxiredoxin HYR1	FBGC00635	15.1	chaetolivacine A
191	Aspergillus fumigatiaffinis	JAAAPX010000018	268955	290990	PKS-NRPS	Glutathione peroxidase-like peroxiredoxin HYR1	FBGC00266	15.7	myceliothermophin E
191	Aspergillus sclerotialis	MVGC01000080	44180	65890	PKS-NRPS	Glutathione peroxidase-like peroxiredoxin HYR1	FBGC00266	15.6	myceliothermophin E
191	Aspergillus aculeatus ATCC 16872	NW_017962983	167699	234316	PKS-NRPS, HR-PKS	Glutathione peroxidase-like peroxiredoxin HYR1	FBGC00635	15.2	chaetolivacine A
191	Aspergillus quadricinctus	JAKLNT010000008.1	383291	441909	PKS-NRPS	Glutathione peroxidase-like peroxiredoxin HYR1	FBGC00635	15.2	chaetolivacine A
191	Aspergillus udagawae	NW_025091265	854692	909511	PKS-NRPS	Glutathione peroxidase-like peroxiredoxin HYR1	FBGC00266	15.6	myceliothermophin E
191	Aspergillus campestris IBT 28561	NW_020194348	388036	443262	PKS-NRPS, NRPS	Glutathione peroxidase-like peroxiredoxin HYR1; Ubiquitin-conjugating enzyme E2 C	FBGC00374	69.6	triacetylfusarinine C/hydroxyferricrocin
191	Aspergillus pseudoviridinutans	NW_025091281	4915129	4972529	PKS-NRPS, NRPS	Glutathione peroxidase-like peroxiredoxin HYR1	FBGC00266	15.9	myceliothermophin E
191	Aspergillus turcosus	NKHV02000104	21465	69336	PKS-NRPS	Glutathione peroxidase-like peroxiredoxin HYR1	FBGC00635	15.2	chaetolivacine A
191	Penicillium desertorum	JAPWDO010000003	2106253	2193487	PKS-NRPS, NR-PKS, NRPS-like	Glutathione peroxidase-like peroxiredoxin HYR1	FBGC00327	22.2	aculin A
191	Aspergillus tanneri	NW_022984633	307350	343634	PKS-NRPS, NRPS-like	Glutathione peroxidase-like peroxiredoxin HYR1	FBGC00600	62.7	atromentin
191	Penicillium egyptiacum	CAJVRC010000872	676580	708271	PKS-NRPS	Glutathione peroxidase-like peroxiredoxin HYR1	FBGC00166	10.8	cytochalasans
191	Aspergillus hiratsukae	JACBAD010002069	81770	126373	PKS-NRPS	Glutathione peroxidase-like peroxiredoxin HYR1	FBGC00635	15.3	chaetolivacine A
192	Penicillium samsonianum	JAQJZT010000001	3597966	3618418	NR-PKS, RiPP PP	Kynureninase	FBGC00630	3.8	spiromarmycin
192	Talaromyces borbonicus	NBSA01000017.1	991503	1001893	NR-PKS	Kynureninase	-	-	-
192	Penicillium odoratum	JAQJAR010000003	15790	26647	NR-PKS	Kynureninase	-	-	-
193	Aspergillus persii	NGZO01000001.1	2389798	2417840	HR-PKS, NRPS	Sterol 14-alpha demethylase Cyp51A	FBGC00529	75.7	restricticin
193	Aspergillus sclerotiorum	JANFQX010000010.1	21521	49563	HR-PKS, NRPS	Sterol 14-alpha demethylase Cyp51A	FBGC00529	75.7	restricticin
193	Aspergillus bertholletiae	ML736176	242135	267887	HR-PKS	Sterol 14-alpha demethylase Cyp51A	FBGC00529	82.2	restricticin
193	Penicillium sp. WT45	JARFLS010000004.1	2122430	2151042	HR-PKS, NRPS	Sterol 14-alpha demethylase Cyp51A	FBGC00529	75.5	restricticin
193	Aspergillus felis	JACBAG010001598	376	14483	NRPS	Sterol 14-alpha demethylase Cyp51A	FBGC00529	30.5	restricticin
193	Penicillium salamii	CAJVOY010000080	342678	371923	HR-PKS, NRPS	Sterol 14-alpha demethylase Cyp51A	FBGC00529	67.5	restricticin
193	Penicillium sp. MT45	JARFLT010000001.1	852635	881271	HR-PKS, NRPS	Sterol 14-alpha demethylase Cyp51A	FBGC00529	75.1	restricticin
193	Aspergillus bridgeri	JAPDKQ010000001.1	876594	904628	HR-PKS, NRPS	Sterol 14-alpha demethylase Cyp51A	FBGC00529	75.8	restricticin
193	Penicillium sp. MBC 424	JAPFSX010000099.1	427278	450639	HR-PKS, NRPS	Sterol 14-alpha demethylase Cyp51A	FBGC00529	67.9	restricticin
193	Penicillium olsonii	CAJVNO010000012	61272	84629	HR-PKS, NRPS	Sterol 14-alpha demethylase Cyp51A	FBGC00529	68	restricticin
193	Aspergillus fumigatiaffinis	JAAAPX010000013	171090	198916	HR-PKS, NRPS	Sterol 14-alpha demethylase Cyp51A	FBGC00529	77.6	restricticin
193	Aspergillus pseudoviridinutans	NW_025091282	4725419	4816791	HR-PKS, NRPS, TC (SHC/OSC)	Sterol 14-alpha demethylase Cyp51A	FBGC00467	90.9	helvolic acid
193	Penicillium sp. BM32	JARFLR010000006.1	2122381	2150993	HR-PKS, NRPS	Sterol 14-alpha demethylase Cyp51A	FBGC00529	75.5	restricticin
194	Penicillium desertorum	JAPWDO010000004	2310822	2332858	NRPS-like	3-hydroxyanthranilate 3,4-dioxygenase; Arylsulfatase	-	-	-
194	Aspergillus sergii	ML741824	89751	124890	NRPS-like, PKS-like	3-hydroxyanthranilate 3,4-dioxygenase	FBGC00181	12.1	pyranonigrin A
194	Penicillium glycyrrhizacola	JANFQT010000011.1	218853	240901	NRPS-like	3-hydroxyanthranilate 3,4-dioxygenase; Arylsulfatase	-	-	-
194	Penicillium flavigenum	MLQL01000010	167364	189441	NRPS-like	3-hydroxyanthranilate 3,4-dioxygenase; Arylsulfatase	-	-	-
194	Penicillium mononematosum	JAQJZX010000005	3456508	3470136	NRPS-like	Arylsulfatase	-	-	-
195	Whalleya microplaca	MU385710	693775	715409	HR-PKS	Beta-glucosidase M	FBGC00336	51.1	nectriapyrone
195	Leptographium radiaticola	JADHKK010000031.1	240192	286922	NR-PKS, HR-PKS	Beta-glucosidase M	FBGC00625	29.5	trigazaphilones
195	Xylaria sp. JS573	JWIU01000092.1	2644798	2666403	HR-PKS	Beta-glucosidase M	FBGC00336	50.9	nectriapyrone
196	Nectria sp. B-13	NOKP01000029.1	341625	357514	NRPS-like	3-dehydroquinate dehydratase QutE	-	-	-
196	Neonectria sp. DH2	RQWH01000023.1	297088	312883	NRPS-like	3-dehydroquinate dehydratase QutE	-	-	-
196	Neonectria punicea	QGQA01000079.1	145850	159556	NRPS-like	3-dehydroquinate dehydratase QutE	-	-	-
196	Cylindrocarpon cylindroides	JABSTB010000625.1	4359	22312	NRPS-like	3-dehydroquinate dehydratase QutE	-	-	-
197	Colletotrichum incanum	LFIW01001807	324067	349221	TC (Class1)	3-dehydroquinate dehydratase QutE; Protein MGR2	FBGC00031	16.9	variecolin
197	Lecanicillium fungicola 150-1	FWCC01000266.1	23271	25527	TC (Class1)	3-dehydroquinate dehydratase QutE	-	-	-
198	Exophiala sp. HKRS030	JAHWDD010000003.1	119465	145048	NRPS-like	Acyl-CoA dehydrogenase family protein	FPROT00001	7.7	berkeleylactones
198	Fonsecaea monophora	NW_019173939	374697	394281	NRPS-like	Acyl-CoA dehydrogenase family protein	FPROT00001	7.3	berkeleylactones
198	Fonsecaea pugnacius	WJFF01000035.1	57506	83318	NRPS-like	Acyl-CoA dehydrogenase family protein; DnaJ homolog subfamily B member 12	FPROT00001	7.6	berkeleylactones
199	Sphaerulina musiva SO2202 Mycosphaerella populorum SO2202	NW_016017388	702665	705966	PPPS	Acyl-CoA dehydrogenase family protein; Farnesyl pyrophosphate synthase ERG20	FBGC00069	4.2	viridicatumtoxin
199	Ophiocordyceps camponoti-floridani	JAACLJ010000008	26328	32807	PPPS	Farnesyl pyrophosphate synthase ERG20; Methionine adenosyltransferase 2 subunit beta	FBGC00069	3.6	viridicatumtoxin
199	Mycosphaerella sp. Ston1	KZ105336.1	82894	86314	PPPS	Acyl-CoA dehydrogenase family protein; Farnesyl pyrophosphate synthase ERG20	FBGC00069	4.1	viridicatumtoxin
200	Penicillium manginii	JAQJAP010000008	2614630	2802990	HR-PKS, NRPS, NRPS, NRPS, NRPS, NRPS, NRPS, NRPS, NRPS, NRPS, NRPS, NRPS, NRPS, NRPS, NRPS, NRPS, NRPS, NRPS, NRPS-like, NRPS-like	Acetyl-CoA acetyltransferase ERG10B, cytosolic	FBGC00535	2.7	21R-citrinadin A
200	Aspergillus sp. S3602	JAMABD010000029.1	72276	225973	NRPS, NRPS	Acetyl-CoA acetyltransferase ERG10B, cytosolic	FBGC00433	7.8	aphidicolin
200	Aspergillus sp. S3605	JAMAAU010000026.1	95115	248812	NRPS, NRPS	Acetyl-CoA acetyltransferase ERG10B, cytosolic	FBGC00433	7.8	aphidicolin
200	Aspergillus olivimuriae	RHLO01000031.1	2	72182	NRPS, NRPS	Acetyl-CoA acetyltransferase ERG10B, cytosolic	FBGC00345	4	aspercryptin
200	Aspergillus versicolor CBS 583.65	NW_024467526	31219	171848	NRPS, NRPS, NRPS, NRPS, NRPS, NRPS, NRPS	Acetyl-CoA acetyltransferase ERG10B, cytosolic	-	-	-
201	Talaromyces stollii	JACCLC010000220.1	236052	242494	PEPM	Isocitrate dehydrogenase [NADP], mitochondrial	FBGC00115	12.7	betaestacin II
201	Talaromyces ruber	JAKLMW010000016.1	376324	383753	PEPM	Isocitrate dehydrogenase [NADP], mitochondrial	FBGC00639	7.4	fosfonochlorin
201	Talaromyces purpureogenus	JABUIS010000009.1	857007	873170	PEPM	Isocitrate dehydrogenase [NADP], mitochondrial	FBGC00115	12.3	betaestacin II
201	Talaromyces liani	JAKLNL010000024.1	51250	83952	PEPM	Isocitrate dehydrogenase [NADP], mitochondrial	FBGC00115	12.8	betaestacin II
201	Talaromyces sp. PYS2103	JAMAGB010000010.1	422443	438606	PEPM	Isocitrate dehydrogenase [NADP], mitochondrial	FBGC00115	12.3	betaestacin II
201	Talaromyces sp. PF30-10	JAMAGQ010000004.1	571462	577872	PEPM	Isocitrate dehydrogenase [NADP], mitochondrial	FBGC00115	12.5	betaestacin II
201	Talaromyces sp. PF30-1D	JAMAGR010000010.1	238124	244566	PEPM	Isocitrate dehydrogenase [NADP], mitochondrial	FBGC00115	12.7	betaestacin II
201	Talaromyces sp. B14P1	JAMAGN010000006.1	237859	244301	PEPM	Isocitrate dehydrogenase [NADP], mitochondrial	FBGC00115	12.7	betaestacin II
201	Talaromyces sp. PT2101	JAMAGC010000016.1	276557	288232	PEPM	Isocitrate dehydrogenase [NADP], mitochondrial	FBGC00115	12.3	betaestacin II
201	Talaromyces sp. PYS2902	JAMAGP010000004.1	572491	578901	PEPM	Isocitrate dehydrogenase [NADP], mitochondrial	FBGC00115	12.5	betaestacin II
201	Talaromyces sp. PG4302	JAMAGT010000005.1	38644	45089	PEPM	Isocitrate dehydrogenase [NADP], mitochondrial	FBGC00115	12.6	betaestacin II
201	Allantophomopsis lycopodina	CP103009.1	436168	447576	PEPM	Isocitrate dehydrogenase [NADP], mitochondrial	FBGC00115	13	betaestacin II
201	Talaromyces sp. PF30-1C	JAMAGS010000013.1	571351	577761	PEPM	Isocitrate dehydrogenase [NADP], mitochondrial	FBGC00115	12.5	betaestacin II
201	Talaromyces sp. PX2802	JAMAGO010000004.1	571288	577698	PEPM	Isocitrate dehydrogenase [NADP], mitochondrial	FBGC00115	12.5	betaestacin II
201	Talaromyces sp. PX1902	JAMAGM010000009.1	786773	793215	PEPM	Isocitrate dehydrogenase [NADP], mitochondrial	FBGC00115	12.7	betaestacin II
202	Hypocreaceae sp	DAGWQZ010000018.1	257295	341045	HR-PKS, NRPS, NRPS	Homocysteine synthase; Homoserine O-acetyltransferase	FBGC00310	37.5	fusaric acid
202	Laburnicola sp. JP_R_19	VOIT01000046.1	282982	309461	HR-PKS	Homocysteine synthase	FBGC00310	15.3	fusaric acid
202	Trichoderma sp. CBMAI-0020	JAJNCI010000003	51190	107274	HR-PKS	Homocysteine synthase; Homoserine O-acetyltransferase	FBGC00310	34.1	fusaric acid
202	Trichoderma koningiopsis	JAJPEM010000002.1	88641	160843	HR-PKS, NRPS	Homocysteine synthase; Homoserine O-acetyltransferase	FBGC00310	36.9	fusaric acid
202	Raffaelea ambrosiae	PCDI01000006.1	444758	482090	HR-PKS	Homocysteine synthase	FBGC00310	30.5	fusaric acid
202	Trichoderma gamsii	NW_020171340	1405340	1478771	HR-PKS	Homocysteine synthase; Homoserine O-acetyltransferase	FBGC00310	40.1	fusaric acid
202	Trichoderma atroviride IMI 206040	NW_014013643	793146	888438	HR-PKS, NRPS	Homocysteine synthase; Homoserine O-acetyltransferase	FBGC00310	37.3	fusaric acid
202	Trichoderma asperelloides	JAJKFY010000306	53017	109720	HR-PKS	Homocysteine synthase; Homoserine O-acetyltransferase	FBGC00310	40.6	fusaric acid
202	Raffaelea arxii	PCDH01000007.1	521870	607661	NR-PKS, HR-PKS, TC (Class1)	Homocysteine synthase	FBGC00443	52.2	sesquiterpenes
202	Phaeoacremonium minimum UCRPA7	NW_006921015	146738	181707	HR-PKS	Homocysteine synthase	FBGC00310	17.9	fusaric acid
202	Trichoderma asperellum CBS 433.97	NW_020208830	33630	87148	HR-PKS	Homocysteine synthase	FBGC00310	32.4	fusaric acid
203	Cadophora malorum	JAFJYH010000031	102724	121191	PPPS	Beta-glucosidase I	FBGC00798	21.2	(-)-vinigrol
203	Fusarium sp. VM40	CATPAH010000013	100814	133135	TC (PbcA), PPPS	Beta-glucosidase I	FBGC00326	6.2	terreic acid
203	Hyaloscypha variabilis F	KZ613940	315140	320640	PPPS	Beta-glucosidase I	FBGC00798	21.4	(-)-vinigrol
203	Cadophora sp. DSE1049	CALMRP010000264.1	14433	32895	PPPS	Beta-glucosidase I	FBGC00798	21.2	(-)-vinigrol
203	Cadophora luteo-olivacea	JALRMC010000019.1	539151	557030	PPPS	Beta-glucosidase I	FBGC00800	23.3	(-)-vinigrol or its analogue
203	Diaporthe destruens	JACAAM010000013.1	590451	648992	TC (PbcA), PPPS	Beta-glucosidase I	FPROT00040	51.4	(-)-sandaracopimaradiene
203	Leotiomycetes sp. MPI-SDFR-AT-0126	JAGMVK010000001	2636773	2654022	PPPS	Beta-glucosidase I	FBGC00800	22.5	(-)-vinigrol or its analogue
203	Filosporella fistucella	JAQJZZ010000010.1	1231087	1236554	PPPS	Beta-glucosidase I	FBGC00800	22.7	(-)-vinigrol or its analogue
203	Rhexocercosporidium sp. MPI-PUGE-AT-0058	JAGTJL010000006	1665737	1673987	PPPS	Beta-glucosidase I	FBGC00798	21.3	(-)-vinigrol
204	Keithomyces neogunnii	JAIOWQ010000001.1	663308	694622	NR-PKS	Beta-glucosidase I	FBGC00615	24	YWA1 derivative
204	Sarocladium terricola	JAHKSO010000005.1	21832	52315	NR-PKS	Beta-glucosidase I	FBGC00615	22.8	YWA1 derivative
205	Aotearoamyces nothofagi	JADDTR010000013.1	81740	126952	NRPS-like	Beta-glucosidase I	-	-	-
205	Pleurostoma richardsiae	JANBVO010000017	317731	343018	NRPS-like	Beta-glucosidase I	-	-	-
206	Xylariales sp. PMI_506	JAJTIY010000011	1930831	1972468	NR-PKS, PT (DMATS), PPPS	Farnesyl pyrophosphate synthase ERG20; Succinyl-CoA:3-ketoacid coenzyme A transferase 1, mitochondrial	FBGC00244	46.1	TAN-1612
206	Oidiodendron maius Zn	KN832895	123746	166747	NR-PKS, PT (DMATS), PPPS	Farnesyl pyrophosphate synthase ERG20; Succinyl-CoA:3-ketoacid coenzyme A transferase 1, mitochondrial	FBGC00244	46.7	TAN-1612
207	Xylaria digitata	MU377090	15908	58281	NRPS, NRPS-like	Catechol 1,2-dioxygenase	FBGC00786	49.2	aspkyncin
207	Monosporascus sp. MC13-8B	QJNW01000003	293537	324403	NRPS	Catechol 1,2-dioxygenase	FBGC00786	25	aspkyncin
207	Monosporascus cannonballus	QJNS01000027	67679	98545	NRPS	Catechol 1,2-dioxygenase	FBGC00786	25	aspkyncin
208	Lachnellula hyalina	NW_022157144	59608	123265	NRPS	2-isopropylmalate synthase; 3-isopropylmalate dehydratase; Branched-chain amino acid aminotransferase, cytosolic; Serine/threonine-protein kinase RIO1; Structural maintenance of chromosomes protein 3	FBGC00786	49.4	aspkyncin
208	Aspergillus cavernicola	JAPDEK010000075.1	20395	98075	NRPS	2-isopropylmalate synthase	FBGC00786	50.5	aspkyncin
209	Venustampulla echinocandica	NW_022474214	509	80436	NRPS	3-isopropylmalate dehydrogenase Leu2A	FBGC00599	94.1	FR190293
209	Pezicula radicicola	PDUO01000021.1	838880	933229	HR-PKS, NRPS	1,3-beta-glucan synthase catalytic subunit FksP	FBGC00598	76.4	FR901379
209	Pseudofabraea citricarpa	JAPWGK010000010.1	55291	139586	NRPS, PKS-like	1,3-beta-glucan synthase catalytic subunit FksP; 3-isopropylmalate dehydrogenase Leu2A	FBGC00329	53	pneumocandin A0
209	Pezicula neosporulosa	SELE01000013.1	30909	122338	HR-PKS, NRPS, NRPS, NRPS	1,3-beta-glucan synthase catalytic subunit FksP	FBGC00329	63.2	pneumocandin A0
209	Pezicula carpinea	JALRMK010000040.1	152819	271164	HR-PKS, NRPS	1,3-beta-glucan synthase catalytic subunit FksP; 3-isopropylmalate dehydrogenase Leu2A	FBGC00598	80.1	FR901379
209	Glarea lozoyensis ATCC 20868	NW_007360987	213690	279400	HR-PKS, NRPS	3-isopropylmalate dehydrogenase Leu2A	FBGC00329	99.5	pneumocandin A0
209	Coleophoma cylindrospora	PDLM01000009	1439489	1495300	NRPS	3-isopropylmalate dehydrogenase Leu2A	FBGC00598	99.7	FR901379
209	Coleophoma eucalyptorum	JALRME010000015.1	632575	690369	NRPS	3-isopropylmalate dehydrogenase Leu2A	FBGC00598	78.9	FR901379
210	Fusarium acaciae-mearnsii	JAGDVL010000003.1	976603	991498	PEPM	Aspartate aminotransferase, cytoplasmic; FMN-dependent alpha-hydroxy acid dehydrogenase	FBGC00575	7.6	quinolactacin A2
210	Fusarium sp. CBS 123663	JAGDUJ010000004.1	553415	568260	PEPM	Aspartate aminotransferase, cytoplasmic; FMN-dependent alpha-hydroxy acid dehydrogenase	FBGC00639	6.8	fosfonochlorin
210	Helicocarpus griseus UAMH5409	PDNB01000025	209173	215328	PEPM	Aspartate aminotransferase, cytoplasmic	FBGC00639	7	fosfonochlorin
210	Fusarium subtropicale	QRAA01000192.1	13511	28131	PEPM	Aspartate aminotransferase, cytoplasmic; FMN-dependent alpha-hydroxy acid dehydrogenase	FBGC00575	7.6	quinolactacin A2
210	Fusarium sublunatum	JABFFF010000243.1	3299	9206	PEPM	Aspartate aminotransferase, cytoplasmic	FBGC00639	7.1	fosfonochlorin
210	Fusarium poae	NC_058400	7086231	7098727	PEPM	Aspartate aminotransferase, cytoplasmic; FMN-dependent alpha-hydroxy acid dehydrogenase	FBGC00575	7.5	quinolactacin A2
210	Fusarium praegraminearum	LXHY01000096.1	93124	107818	PEPM	Aspartate aminotransferase, cytoplasmic; FMN-dependent alpha-hydroxy acid dehydrogenase	FBGC00575	7.6	quinolactacin A2
211	Trichoderma asperellum CBS 433.97	NW_020208842	487178	499438	TC (Tri5)	Kynurenine--oxoglutarate transaminase BNA3	FBGC00105	5.2	trichothecene
211	Hypocreaceae sp	DAGWQZ010000006.1	459438	466572	TC (Tri5)	Kynurenine--oxoglutarate transaminase BNA3	FBGC00105	5.3	trichothecene
211	Trichoderma asperelloides	JAJKFY010000299	123777	137100	TC (Tri5)	Kynurenine--oxoglutarate transaminase BNA3	FBGC00105	5.3	trichothecene
212	Penicillium sp. S1316	JAMAHF010000026.1	27610	110929	NRPS	Alpha-adducin; FMN-dependent alpha-hydroxy acid dehydrogenase	FBGC00398	65.6	acetylaranotin
212	Aspergillus puulaauensis	NC_054862	3523355	3561006	NRPS	FMN-dependent alpha-hydroxy acid dehydrogenase	FBGC00398	67.7	acetylaranotin
212	Aspergillus sp. MA 6037	QAGH01000005.1	42853	96386	NRPS	FMN-dependent alpha-hydroxy acid dehydrogenase	FBGC00398	67.8	acetylaranotin
213	Preussia sp. D2B6	JAMAHV010000009.1	1060038	1106050	TC (Class1)	Rho GTPase Rho3; Uroporphyrinogen-III C-methyltransferase	FBGC00684	31.7	sporogen AO-1
213	Cladosporium sp. MBC 869	JARJTW010000087.1	284303	331354	TC (Class1)	Rho GTPase Rho3; Uroporphyrinogen-III C-methyltransferase	FBGC00684	41.3	sporogen AO-1
214	Thermoascaceae sp. M2901	JAMADS010000010.1	7532	14840	TC (Tri5)	Arylsulfatase	-	-	-
214	Thermoascaceae sp. PK2413	JAMADQ010000001.1	2159524	2166833	TC (Tri5)	Arylsulfatase	-	-	-
214	Thermoascaceae sp. PL2402	JAMADR010000013.1	1195222	1202540	TC (Tri5)	Arylsulfatase	-	-	-
214	Thermoascaceae sp. M2902	JAMADP010000002.1	947960	955271	TC (Tri5)	Arylsulfatase	-	-	-
214	Thermoascaceae sp. PL2405	JAMADT010000006.1	1142792	1150113	TC (Tri5)	Arylsulfatase	-	-	-
214	Paecilomyces lecythidis	JAPVCC010000029.1	1183169	1190526	TC (Tri5)	Arylsulfatase	-	-	-
215	Talaromyces adpressus	NHZS01000255.1	34270	47919	NRPS-like	Anthranilate synthase component 1	-	-	-
215	Talaromyces amestolkiae	NW_024468038	840191	859267	NRPS-like	Anthranilate synthase component 1	-	-	-
215	Talaromyces sp. PL2406	JAMAGL010000009.1	549800	564244	NRPS-like	Anthranilate synthase component 1	-	-	-
215	Talaromyces sp. PG4302	JAMAGT010000005.1	1024153	1037795	NRPS-like	Anthranilate synthase component 1	-	-	-
215	Talaromyces sp. B14P1	JAMAGN010000008.1	736789	750423	NRPS-like	Anthranilate synthase component 1	-	-	-
215	Talaromyces stipitatus ATCC 10500	NW_002990116	60126	74630	NRPS-like	Anthranilate synthase component 1	-	-	-
215	Talaromyces nanjingensis	JARFPJ010000006.1	1999633	2049904	HR-PKS, NRPS-like	Anthranilate synthase component 1; Pheromone-regulated membrane protein 10	FBGC00553	50.7	amphichopyrone B
215	Talaromyces sp. PX1902	JAMAGM010000023.1	383209	396843	NRPS-like	Anthranilate synthase component 1	-	-	-
215	Talaromyces liani	JAKLNL010000025.1	31675	46005	NRPS-like	Anthranilate synthase component 1	-	-	-
215	Talaromyces pinophilus	CP017346.1	3038796	3052535	NRPS-like	Anthranilate synthase component 1	-	-	-
215	Talaromyces sp. PF30-10	JAMAGQ010000004.1	1556989	1570631	NRPS-like	Anthranilate synthase component 1	-	-	-
215	Penicillium occitanis nom. inval	NPFK01000049	58584	72330	NRPS-like	Anthranilate synthase component 1	-	-	-
215	Talaromyces verruculosus	LHCL01000016	406486	420269	NRPS-like	Anthranilate synthase component 1	-	-	-
215	Talaromyces sp. PYS2902	JAMAGP010000004.1	1558055	1571697	NRPS-like	Anthranilate synthase component 1	-	-	-
215	Talaromyces sp. PF30-1D	JAMAGR010000014.1	736811	750445	NRPS-like	Anthranilate synthase component 1	-	-	-
215	Talaromyces ruber	JAKLMW010000004.1	204865	225521	NRPS-like	Anthranilate synthase component 1	-	-	-
215	Talaromyces stollii	JACCLC010000186.1	180738	194372	NRPS-like	Anthranilate synthase component 1	-	-	-
215	Talaromyces sp. PX2802	JAMAGO010000004.1	1556731	1570373	NRPS-like	Anthranilate synthase component 1	-	-	-
215	Talaromyces sp. PF30-1C	JAMAGS010000020.1	187141	200783	NRPS-like	Anthranilate synthase component 1	-	-	-
216	Microdochium bolleyi	KQ964248	3226131	3256003	NRPS-PKS	Homocitrate synthase, mitochondrial	FBGC00112	19.7	swainsonine
216	Pestalotiopsis fici W106-1	NW_006917094	1227359	1270884	NRPS-PKS	Homocitrate synthase, mitochondrial	FBGC00328	22.5	swainsonine
217	Trichoderma virens Gv29-8	NW_014013747	595664	625040	HR-PKS	Homocitrate synthase, mitochondrial	FBGC00697	11.3	fusarilin A
217	Trichoderma viride	VCEC01000002.1	1332844	1362209	HR-PKS	Homocitrate synthase, mitochondrial	FBGC00697	11.3	fusarilin A
217	Fusarium sp. NRRL 52700	JAAQRM010000493	111553	134795	HR-PKS	Homocitrate synthase, mitochondrial	FBGC00282	95.4	fujikurins
218	Sarocladium kiliense	JAUZTG010000017.1	689319	716987	NRPS	Homocitrate synthase, mitochondrial	FBGC00373	30.5	triacetylfusarinine C/hydroxyferricrocin
218	Phaeomoniella chlamydospora	LCWF01000168	3392	60155	NRPS, NRPS	Homocitrate synthase, mitochondrial	FBGC00346	10.8	destruxin E
219	Conoideocrella luteorostrata	JASWJB010000004	32711	66085	TC (Class1)	Homocysteine synthase	FBGC00684	54.7	sporogen AO-1
219	Aspergillus sojae	CP035523.1	269809	318768	NRPS, TC (Class1)	Homocysteine synthase	FBGC00684	56.2	sporogen AO-1
219	Simplicillium sp. C3G150-2	JAJIYY010000002.1	226543	261602	TC (Class1)	Homocysteine synthase	FBGC00684	54.5	sporogen AO-1
219	Lecanicillium uredinophilum	JAPFRW010000316.1	25247	56298	TC (Class1)	Homocysteine synthase	FBGC00684	53.2	sporogen AO-1
219	Grosmannia serpens	JANSMH010000134.1	24387	55874	NRPS, TC (Class1)	Homocysteine synthase	FBGC00684	55	sporogen AO-1
219	Akanthomyces muscarius	CM051357	2081701	2112824	TC (Class1)	Homocysteine synthase	FBGC00684	53.5	sporogen AO-1
219	Aspergillus sp. ATCC 12892	NVQI01000090.1	309085	361914	NRPS, TC (Class1)	Homocysteine synthase	FBGC00684	56.8	sporogen AO-1
219	Aspergillus pseudotamarii	NW_022475015	379252	419158	NRPS, TC (Class1)	Homocysteine synthase	FBGC00684	56.5	sporogen AO-1
220	Aspergillus brunneus	JAILXB010000088.1	11951	41908	PKS-NRPS	Ceramide synthase LAG1	FBGC00045	6.9	fumonisin B1
220	Bertia moriformis	JAOYNC020000006.1	869540	899497	PKS-NRPS	Ceramide synthase LAG1	FBGC00045	6.9	fumonisin B1
220	Aspergillus pseudoglaucus	JAKLMM010000036.1	88929	118886	PKS-NRPS	Ceramide synthase LAG1	FBGC00045	6.9	fumonisin B1
220	Aspergillus wentii DTO 134E9	NW_024467841	132981	182383	PKS-NRPS	Ceramide synthase LAG1	FBGC00739	14.7	terrecyclic acid A
221	Lachnum nothofagi	QYSG01010336.1	1179	28443	HR-PKS	Homocysteine synthase	FBGC00310	25.9	fusaric acid
221	Talaromyces sp. PT3601	JAMAGV010000018.1	483069	529043	HR-PKS	Homocysteine synthase	FBGC00310	31	fusaric acid
221	Penicillium angulare	JAPZBL010000003	1742263	1776320	HR-PKS	Homocysteine synthase	FBGC00310	37.1	fusaric acid
221	Harringtonia lauricola	JACBXF010000032.1	2366231	2420601	HR-PKS	Homocysteine synthase; Homoserine O-acetyltransferase	FBGC00310	46	fusaric acid
221	Talaromyces sp. PF30-5	JAMAGU010000019.1	519189	550592	HR-PKS	Homocysteine synthase	FBGC00310	22	fusaric acid
222	Colletotrichum eleusines	JADEZO010000003.1	95943	103772	RiPP PP	Cystathionine gamma-synthase	-	-	-
222	Hypoxylon intermedium	JAOXNK010001035.1	122	5003	RiPP PP	Cystathionine gamma-synthase	-	-	-
223	Microcyclosporella mali	NHNU01000012.1	438497	486081	HR-PKS, HR-PKS	Ceramide synthase LAG1; Cystathionine gamma-synthase	FBGC00258	43.1	betaenone B
223	Aspergillus carbonarius ITEM 5010	KV907498	1683383	1694411	HR-PKS	Cystathionine gamma-synthase	-	-	-
223	Chalara longipes BDJ	ML769331	2265397	2290488	HR-PKS	Cystathionine gamma-synthase	-	-	-
224	Neonectria sp. DH2	RQWH01000025.1	400110	430107	NR-PKS	3-ketoacyl-CoA thiolase, peroxisomal	FBGC00248	11.4	asparasone A
224	Nectria sp. B-13	NOKP01000034.1	79912	109681	NR-PKS	3-ketoacyl-CoA thiolase, peroxisomal	FBGC00248	11.4	asparasone A
224	Cylindrocarpon cylindroides	JABSTB010000021.1	599	47643	NR-PKS	3-ketoacyl-CoA thiolase, peroxisomal	FBGC00612	12.9	fusatinic acid
224	Nectria sp. B-13	NOKP01000034.1	363473	393242	NR-PKS	3-ketoacyl-CoA thiolase, peroxisomal	FBGC00248	11.4	asparasone A
225	Claussenomyces sp. TS43310 lichen metagenome	JAPETT010000024	21099	28296	NRPS	5-aminolevulinate synthase, mitochondrial	FBGC00363	48.5	peramine
225	Conoideocrella luteorostrata	JASWJB010000023	69318	84440	NRPS	5-aminolevulinate synthase, mitochondrial	FBGC00363	49.4	peramine
226	Ascochyta viciae	SATY01000333.1	8212	23158	NRPS	Cyclin-dependent kinase 1	FBGC00763	4.9	roseopurpurin C
226	Ascochyta pisi	JALRMB010000186.1	5717	20425	NRPS	Cyclin-dependent kinase 1	FBGC00763	5	roseopurpurin C
226	Ascochyta koolunga	JANLCG010000022.1	114987	131575	NRPS	Cyclin-dependent kinase 1	FBGC00697	11.3	fusarilin A
226	Ascochyta lentis	RZGK01000003	2141794	2156506	NRPS	Cyclin-dependent kinase 1	FBGC00763	5	roseopurpurin C
226	Ascochyta viciae-villosae	SATZ01000037.1	36189	51069	NRPS	Cyclin-dependent kinase 1	FBGC00763	5	roseopurpurin C
226	Ascochyta fabae	SATU01000444.1	2458	17151	NRPS	Cyclin-dependent kinase 1	FBGC00763	5	roseopurpurin C
226	Diaporthe amygdali	NW_026517022	2606313	2649983	NRPS	Cyclin-dependent kinase 1; Threonine dehydratase, mitochondrial	FBGC00646	15.7	15G256alpha
227	Cenococcum geophilum 1.58	KV748184	58443	81150	NR-PKS	Carboxyvinyl-carboxyphosphonate phosphorylmutase; Oxalate--CoA ligase	FBGC00615	27.2	YWA1 derivative
227	Glonium stellatum	KV748568	1261	25256	NR-PKS	Carboxyvinyl-carboxyphosphonate phosphorylmutase; Oxalate--CoA ligase	FBGC00615	27.1	YWA1 derivative
227	Clavariopsis aquatica	JAAZQE010000025.1	34784	79080	NR-PKS	Carboxyvinyl-carboxyphosphonate phosphorylmutase; Oxalate--CoA ligase; tRNA (guanine(10)-N(2))-methyltransferase	FBGC00615	25.9	YWA1 derivative
227	Lepidopterella palustris CBS 459.81	KV744964	42781	68375	NR-PKS	Carboxyvinyl-carboxyphosphonate phosphorylmutase; Oxalate--CoA ligase	FBGC00615	26.9	YWA1 derivative
227	Melanomma pulvis-pyrius CBS 109.77	MU002082	1287	38288	NR-PKS	Carboxyvinyl-carboxyphosphonate phosphorylmutase; Oxalate--CoA ligase	FBGC00615	26.9	YWA1 derivative
228	Daldinia grandis	JAJKLB010000013	291337	336079	NRPS	Pyruvate carboxylase	FBGC00464	15.6	(+)-aristolochene
228	Daldinia eschscholtzii	MU375687	88249	126010	NRPS	Pyruvate carboxylase	FBGC00115	12	betaestacin II
228	Daldinia decipiens	NW_026054577	121847	151122	NRPS	Pyruvate carboxylase	FBGC00115	11.7	betaestacin II
228	Nemania serpens	MU396689	14351	45399	NRPS	Pyruvate carboxylase	FBGC00115	11.8	betaestacin II
228	Daldinia vernicosa	NW_025954011	3998	50017	NRPS	Pyruvate carboxylase	FBGC00115	11.7	betaestacin II
228	Simplicillium sp. C3G150-2	JAJIYY010000001.1	1150314	1177955	NRPS	Pyruvate carboxylase	FBGC00115	12	betaestacin II
228	Daldinia sp. FL1419	MU623509	25267	54726	NRPS	Pyruvate carboxylase	FBGC00554	4.5	shearone I
228	Daldinia loculata	NW_026054946	541	29877	NRPS	Pyruvate carboxylase	FBGC00115	11.8	betaestacin II
228	Daldinia concentrica	CADCSW010000010.1	993197	1056032	NRPS	Pyruvate carboxylase	FBGC00464	15.7	(+)-aristolochene
228	Daldinia sp. EC12	KZ112995	4813	40548	NRPS	Pyruvate carboxylase	FBGC00115	12	betaestacin II
228	Entonaema liquescens	CADCSX010000008.1	1328835	1380825	NRPS	Pyruvate carboxylase	FBGC00171	9.4	rubiginosins
229	Xylaria arbuscula	MU279343	1458629	1491337	TC (Class1)	Glyceraldehyde-3-phosphate dehydrogenase	FBGC00574	37.4	heptelidic acid
229	Xylaria venustula	MU389401	141929	179633	TC (Class1)	Glyceraldehyde-3-phosphate dehydrogenase	FBGC00574	37.8	heptelidic acid
229	Xylaria bambusicola	NW_025953588	241795	264353	TC (Class1)	Glyceraldehyde-3-phosphate dehydrogenase	FBGC00574	38.4	heptelidic acid
229	Xylaria sp. FL1042	MU380347	14539	38669	TC (Class1)	Glyceraldehyde-3-phosphate dehydrogenase	FBGC00574	38.1	heptelidic acid
229	Xylaria sp. FL0064	JAJKLE010000046	246305	268340	TC (Class1)	Glyceraldehyde-3-phosphate dehydrogenase	FBGC00574	37.9	heptelidic acid
229	Xylaria sp. FL1777	MU400644	635	20375	TC (Class1)	Glyceraldehyde-3-phosphate dehydrogenase	FBGC00574	37.6	heptelidic acid
229	Xylariaceae sp. AK1471	JAJKLI010000002	2381232	2406204	TC (Class1)	Glyceraldehyde-3-phosphate dehydrogenase	FBGC00574	38.3	heptelidic acid
229	Xylaria sp. FL0933	MU389809	6862	32121	TC (Class1)	Glyceraldehyde-3-phosphate dehydrogenase	FBGC00574	38.1	heptelidic acid
230	Alternaria atra	NW_025091322	25006	86189	HR-PKS	Casein kinase I homolog	FBGC00571	41.6	decarestricitine C1
230	Cercospora cf. sigesbeckiae	RQIF01000022.1	33476	61297	HR-PKS, NRPS	Casein kinase I homolog	-	-	-
230	Diaporthaceae sp. PMI_573	JAJTUP010000039	312205	337465	HR-PKS	Casein kinase I homolog	FBGC00258	37.1	betaenone B
230	Chlorociboria aeruginascens	NCSK02000001	309681	332107	NRPS	Casein kinase I homolog	-	-	-
230	Metarhizium album ARSEF 1941	NW_024467576	2196201	2215380	NRPS	Casein kinase I homolog	FBGC00068	10.3	apicidin F
231	Xylaria flabelliformis	VFLP01000050	202252	250823	NRPS	Catechol 1,2-dioxygenase	FBGC00397	19	aspirochlorine
231	Xylaria cubensis	MU279091	5520	54165	NRPS	Catechol 1,2-dioxygenase	FBGC00397	19.3	aspirochlorine
231	Xylaria sp. MSU_SB201401	NPFG01000629.1	9979	16399	NRPS-like	Catechol 1,2-dioxygenase	-	-	-
231	Xylaria curta	MU375953	30230	82101	NRPS, NRPS, NRPS-like	Catechol 1,2-dioxygenase; Metacaspase CasA	FBGC00637	88.3	xylaroamide A
231	Didymobotryum rigidum	BCKI01000004.1	1967428	1986824	NRPS-like	Catechol 1,2-dioxygenase	-	-	-
231	Paramyrothecium sp. XJ0827	JAJFPB010000001.1	941865	951809	NRPS-like	Catechol 1,2-dioxygenase	-	-	-
231	Xylaria sp. FL0933	MU389733	505537	556087	NRPS, NRPS-like	Catechol 1,2-dioxygenase	FBGC00637	86.7	xylaroamide A
232	Microsporum audouinii	MU277666.1	2382308	2423892	PKS-NRPS, PT (DMATS)	C-4 methylsterol oxidase ERG25B	FBGC00771	86.7	PF1163A
232	Penicillium sp. IBT 18751x	JAQJZS010000001	639774	673631	PKS-NRPS, PT (DMATS)	C-4 methylsterol oxidase ERG25B	FBGC00771	86.9	PF1163A
232	Phaeosphaeriaceae sp. PMI808	JAJTIZ010000081	74566	113579	PKS-NRPS, PT (DMATS)	C-4 methylsterol oxidase ERG25B	FBGC00771	83.5	PF1163A
232	Microsporum canis CBS 113480 Arthroderma otae CBS 113480	NW_003299166	2485524	2525038	PKS-NRPS, PT (DMATS)	C-4 methylsterol oxidase ERG25B	FBGC00771	87.8	PF1163A
233	Fusarium nepalense	JAGDUQ010000060.1	55297	82579	TC (Class1), ICS	Copper-transporting ATPase	FBGC00462	87.6	guaia-6,10(14)-diene
233	Fusarium mexicanum	JAAOAM010000090	207093	231109	TC (Class1), ICS	Copper-transporting ATPase	FBGC00462	96	guaia-6,10(14)-diene
233	Curvularia eragrostidis	JAIRCK010000026.1	123934	155727	TC (Class1), ICS	Copper-transporting ATPase	FBGC00462	81.2	guaia-6,10(14)-diene
233	Fusarium sp. NRRL 25184	JABSSZ010000428.1	631	16671	TC (Class1), ICS	Copper-transporting ATPase	FBGC00462	95.3	guaia-6,10(14)-diene
233	Fusarium fracticaudum	PDNT01000011.1	1094371	1121456	TC (Class1), ICS	Copper-transporting ATPase	FBGC00462	96.3	guaia-6,10(14)-diene
233	Alternaria sp. sect. Undifilum	JAJJZI010000005.1	7492639	7513478	TC (Class1)	Copper-transporting ATPase	FBGC00462	87.8	guaia-6,10(14)-diene
233	Fusarium bulbicola	JAAOAI010000256	51846	69757	TC (Class1), ICS	Copper-transporting ATPase	FBGC00462	95.8	guaia-6,10(14)-diene
233	Fusarium sp. KOD 1611	JABKKQ010000246.1	837	5849	TC (Class1)	Copper-transporting ATPase	FBGC00462	91	guaia-6,10(14)-diene
233	Alternaria gansuensis	WBOK01000257.1	6108	26441	TC (Class1)	Copper-transporting ATPase	FBGC00462	86.6	guaia-6,10(14)-diene
233	Curvularia sp. IFB-Z10	JPSZ01000014.1	781464	804683	TC (Class1), ICS	Copper-transporting ATPase	FBGC00462	82.2	guaia-6,10(14)-diene
233	Fusarium kyushuense	JABCJU010000015.1	32483	58462	TC (Class1), ICS	Copper-transporting ATPase	FBGC00462	86.3	guaia-6,10(14)-diene
233	Fusarium xyrophilum	VYWZ01001046.1	218	5230	TC (Class1)	Copper-transporting ATPase	FBGC00462	91	guaia-6,10(14)-diene
234	Annulohypoxylon moriforme	MU403134	239708	275670	HR-PKS	Pyridoxal reductase	FBGC00194	49	pyriculol
234	Platismatia glauca	OY745778.1	998328	1041871	HR-PKS	Pyridoxal reductase	FBGC00785	29.8	roquesalin B
235	Fusarium torreyae	JAOQAZ010000008	42956	74625	NRPS-like	Aconitate hydratase, mitochondrial; Aldo-keto reductase family 1 member A1	-	-	-
235	Elasticomyces elasticus	JAWCTT010000164	35951	52923	NRPS-like	Aldo-keto reductase family 1 member A1	-	-	-
235	Fusarium sp. FL617	JAREIL010000007.1	70797	95503	NRPS-like	Aconitate hydratase, mitochondrial; Aldo-keto reductase family 1 member A1	-	-	-
235	Fusarium euwallaceae	NHTE02000073.1	267477	285584	NRPS-like	Aldo-keto reductase family 1 member A1	FPROT00041	16.1	3-keto-dehydrosulphurenic acid
235	Fusarium lateritium	JAAVTZ010000243.1	3255	17049	NRPS-like	Aldo-keto reductase family 1 member A1	-	-	-
235	Fusarium sarcochroum	JABEXW010000497	29316	51602	NRPS-like	Aconitate hydratase, mitochondrial	-	-	-
235	Fusarium penzigii	JABFFC010000248.1	46832	71538	NRPS-like	Aldo-keto reductase family 1 member A1	-	-	-
235	Fusarium kuroshium	NKUJ01000009	165621	183728	NRPS-like	Aldo-keto reductase family 1 member A1	-	-	-
235	Fusarium sp. MBC 441	JAPFTC010000068.1	84819	93200	NRPS-like	Aldo-keto reductase family 1 member A1	-	-	-
235	Fusarium stilboides	JAASAY010000027.1	169095	226246	RiPP PP, NRPS-like	Aconitate hydratase, mitochondrial; Aldo-keto reductase family 1 member A1; Maltase; Succinate-semialdehyde dehydrogenase [NADP(+)]	FPROT00013	3.7	rugulosin A
235	Fusarium guadeloupense	JAJJWM010000777.1	2513	32997	NRPS-like	Aldo-keto reductase family 1 member A1	FBGC00431	7.6	phyllocladan-16alpha-ol
235	Fusarium sp. MBC 119	JAPERM010000500.1	3338	17227	NRPS-like	Aldo-keto reductase family 1 member A1	-	-	-
236	Calonectria leucothoes	NAJI01000056.1	184132	217447	HR-PKS	Alpha-adducin	FBGC00697	11.4	fusarilin A
236	Talaromyces albobiverticillius	JAMBUR020000005.1	3733542	3765138	HR-PKS	Alpha-adducin	FBGC00697	11.9	fusarilin A
237	Metarhizium brunneum ARSEF 3297	NW_014574708	4734	86339	PKS-NRPS, NR-PKS	Acyl-CoA synthetase short-chain family member 3, mitochondrial; Methionine aminopeptidase 1; Methionine aminopeptidase 2-2	FBGC00143	70.4	ustilaginoidin A
237	Colletotrichum cereale	MU840093	31941	64411	PKS-NRPS	Methionine aminopeptidase 1	FBGC00287	25.7	fumagillin/pseurotin
237	Scedosporium sp. IMV 00882	MSJF01000596.1	325930	375319	PKS-NRPS, TC (UbiA)	Acyl-CoA synthetase short-chain family member 3, mitochondrial; Methionine aminopeptidase 1	FBGC00287	50.7	fumagillin/pseurotin
237	Tolypocladium ophioglossoides CBS 100239 Elaphocordyceps ophioglossoides CBS 100239	LFRF01000027	216798	269198	PKS-NRPS	Acyl-CoA synthetase short-chain family member 3, mitochondrial; Methionine aminopeptidase 1; Methionine aminopeptidase 2-2	FBGC00287	51.7	fumagillin/pseurotin
237	Scedosporium apiospermum Pseudallescheria apiosperma	NW_015971822	1635342	1683609	PKS-NRPS, TC (UbiA)	Acyl-CoA synthetase short-chain family member 3, mitochondrial; Methionine aminopeptidase 1	FBGC00618	45.6	culmorin
237	Scedosporium boydii	NJFT01000155.1	66495	98900	TC (UbiA)	Acyl-CoA synthetase short-chain family member 3, mitochondrial; Methionine aminopeptidase 1	FBGC00618	45.6	culmorin
237	Scedosporium dehoogii	PGIR01000134.1	55683	105086	PKS-NRPS, TC (UbiA)	Acyl-CoA synthetase short-chain family member 3, mitochondrial; Methionine aminopeptidase 1	FBGC00287	50.8	fumagillin/pseurotin
238	Botryotinia calthae	PHWZ01000376	8347	20341	RiPP PP	Ubiquitin-ribosomal protein eS31 fusion protein	-	-	-
238	Botrytis fabae	CP136207.1	2863562	2872527	RiPP PP	Ubiquitin-ribosomal protein eS31 fusion protein	-	-	-
238	Botrytis pseudocinerea	JAHXJK010000024.1	237647	249840	RiPP PP	Ubiquitin-ribosomal protein eS31 fusion protein	-	-	-
239	Stachybotrys echinatus	BCHF01000002.1	3632898	3638852	NRPS-like	Protein ARG5,6, mitochondrial	-	-	-
239	Trichoderma virens Gv29-8	NW_014013661	1249745	1261228	NRPS-like	Argininosuccinate lyase; Protein ARG5,6, mitochondrial	-	-	-
239	Trichoderma viride	VCEC01000008.1	1644503	1649384	NRPS-like	Protein ARG5,6, mitochondrial	-	-	-
240	Lasiodiplodia theobromae	NW_023336399	112677	180065	RiPP PP, NRPS-like	5-oxoprolinase	FBGC00086	6.4	patulin
240	Lasiodiplodia hormozganensis	JAUJDW010000070	4365	55206	RiPP PP	5-oxoprolinase	FBGC00332	6.6	patulin
240	Botryosphaeria kuwatsukai	JAJMVU010000027.1	324620	385530	RiPP PP	5-oxoprolinase	FBGC00332	6.4	patulin
240	Lasiodiplodia citricola	JAJNLL010000079.1	62429	122258	RiPP PP	5-oxoprolinase	FBGC00332	6.6	patulin
240	Lasiodiplodia iranensis	JACEOI010000046.1	35877	96786	RiPP PP	5-oxoprolinase	FBGC00332	6.4	patulin
241	Lasiodiplodia theobromae	NW_023336495	161722	188172	TC (Class1)	Hydroxymethylglutaryl-CoA synthase ERG13B	FBGC00684	32.4	sporogen AO-1
241	Neofusicoccum umdonicola	RHKB01001265.1	14253	62434	HR-PKS, TC (Class1)	Hydroxymethylglutaryl-CoA synthase ERG13B	FBGC00684	32.9	sporogen AO-1
241	Neofusicoccum ribis	JAJVDC010000114.1	64286	112318	HR-PKS, TC (Class1)	Hydroxymethylglutaryl-CoA synthase ERG13B	FBGC00684	32.8	sporogen AO-1
241	Neofusicoccum kwambonambiense	RKSS01000830.1	12693	61190	HR-PKS, TC (Class1)	Hydroxymethylglutaryl-CoA synthase ERG13B	FBGC00684	33.6	sporogen AO-1
241	Neofusicoccum cordaticola	RHKD01001289.1	43	29896	TC (Class1)	Hydroxymethylglutaryl-CoA synthase ERG13B	FBGC00684	33.6	sporogen AO-1
241	Neofusicoccum caryigenum	JARYGC010000550.1	49034	128654	HR-PKS, TC (Class1)	Hydroxymethylglutaryl-CoA synthase ERG13B	FBGC00684	32.8	sporogen AO-1
241	Neofusicoccum parvum	CP087215.1	44236	99165	HR-PKS, TC (Class1)	Hydroxymethylglutaryl-CoA synthase ERG13B	FBGC00684	33.5	sporogen AO-1
242	Colletotrichum endophyticum	JANVYF010000008.1	947596	957124	RiPP PP	Agmatinase 2	-	-	-
242	Colletotrichum asianum	JANVYO010000005.1	1024927	1039168	RiPP PP	Agmatinase 2	-	-	-
242	Colletotrichum tropicale	JANVYH010000007.1	3596981	3606790	RiPP PP	Agmatinase 2	-	-	-
242	Microdochium paspali	JAVBIV010000010.1	322302	342135	RiPP PP	Agmatinase 2	-	-	-
242	Colletotrichum viniferum	JAGFBE010000025.1	88237	98204	RiPP PP	Agmatinase 2	-	-	-
242	Microdochium nivale	JANTFD010000004	26497	38396	RiPP PP	Agmatinase 2	-	-	-
242	Colletotrichum sp. COLG31	VNWS01000004.1	626963	636628	RiPP PP	Agmatinase 2	-	-	-
243	Botrytis pseudocinerea	JAHXJK010000109.1	329373	385305	HR-PKS, NRPS	Phospholipid-transporting ATPase DNF1	FBGC00294	81	fusaristatin A
243	Aspergillus sp. S1702	JALZZE010000013.1	454731	469279	PT (DMATS)	Phospholipid-transporting ATPase DNF1	-	-	-
243	Pseudogymnoascus sp. VKM F-4246	JPJU01000834	12221	37073	HR-PKS	Phospholipid-transporting ATPase DNF1	FBGC00294	67.8	fusaristatin A
243	Pseudogymnoascus sp. VKM F-4513 FW-928	JPJW01002284	1366	40371	HR-PKS, NRPS	Phospholipid-transporting ATPase DNF1	FBGC00294	64.7	fusaristatin A
243	Pseudogymnoascus pannorum	LNAS01000090.1	234569	292311	HR-PKS, NRPS, PT (DMATS)	Phospholipid-transporting ATPase DNF1	FBGC00294	79.9	fusaristatin A
243	Botrytis galanthina	PQXL01000072	58210	98883	HR-PKS, NRPS	Phospholipid-transporting ATPase DNF1	FBGC00294	81.5	fusaristatin A
243	Diaporthe longicolla	JUJX01000121.1	7180	61573	HR-PKS, HR-PKS, NRPS	Phospholipid-transporting ATPase DNF1	FBGC00294	79.9	fusaristatin A
243	Lecanicillium fungicola 150-1	FWCC01000091.1	41407	82306	HR-PKS, NRPS	Phospholipid-transporting ATPase DNF1	FBGC00294	79.3	fusaristatin A
243	Botrytis cinerea B05.10	NC_037323	548643	610242	HR-PKS, NRPS, NRPS	Phospholipid-transporting ATPase DNF1	FBGC00294	81.3	fusaristatin A
243	Botrytis medusae	JAHXJL010000084.1	3985	119205	NR-PKS, HR-PKS, NRPS, RiPP PP	Phospholipid-transporting ATPase DNF1	FBGC00294	81.5	fusaristatin A
243	Hyaloscypha bicolor E	NW_020194563	46714	95253	HR-PKS, NRPS	Phospholipid-transporting ATPase DNF1	FBGC00294	80.9	fusaristatin A
243	Aspergillus sydowii CBS 593.65	NW_024467873	178392	192940	PT (DMATS)	Phospholipid-transporting ATPase DNF1	-	-	-
244	Pseudogymnoascus sp. VKM F-3808	JPJR01000068	8303	23083	NRPS-like	Acetyl-CoA acetyltransferase ERG10A, mitochondrial	FBGC00537	3.8	bisabolene derivatives
244	Sporothrix variecibatus	JADMNI010000010.1	619246	646165	NRPS-like	Acetyl-CoA acetyltransferase ERG10A, mitochondrial	FBGC00371	6	fusaoctaxin A
244	Hawksworthiomyces lignivorus	NTMA01000048.1	232686	253362	NRPS-like	Acetyl-CoA acetyltransferase ERG10A, mitochondrial	FBGC00537	3.8	bisabolene derivatives
245	Pyricularia sp. 18-2	JAHTMY010000002.1	3290121	3302398	NRPS	Sphingolipid C9-methyltransferase	-	-	-
245	Magnaporthales sp. P1609	PELF01000002.1	3877842	3889931	NRPS	Sphingolipid C9-methyltransferase	-	-	-
245	Pyricularia sp. CBS 133598	CM014983	3677937	3690214	NRPS	Sphingolipid C9-methyltransferase	-	-	-
246	Aspergillus sp. R2506	JAMAAZ010000016.1	885511	903326	RiPP PP	Kexin	FBGC00495	34.8	epichloecyclins
246	Aspergillus sp. PG3606C	JAMAAS010000015.1	90820	108475	RiPP PP	Kexin	FBGC00495	35.7	epichloecyclins
246	Aspergillus sp. S3602	JAMABD010000013.1	90672	108596	RiPP PP	Kexin	FBGC00495	34.5	epichloecyclins
246	Aspergillus cvjetkovicii	JAPDKS010000037.1	146018	160242	RiPP PP	Kexin	FBGC00495	35.3	epichloecyclins
246	Aspergillus sp. 2NF923	JAMABA010000012.1	84653	98875	RiPP PP	Kexin	FBGC00495	33.9	epichloecyclins
246	Aspergillus creber	JAJAEB010000050.1	43402	61589	RiPP PP	Kexin	FBGC00495	35.1	epichloecyclins
246	Aspergillus sp. R1430	JAMABC010000012.1	807642	831419	RiPP PP	Kexin	FBGC00495	34.6	epichloecyclins
246	Aspergillus sp. 2NF925	JAMAAY010000015.1	828349	842634	RiPP PP	Kexin	FBGC00495	33.9	epichloecyclins
246	Aspergillus sp. S4402	JALZZK010000021.1	81879	94141	RiPP PP	Kexin	FBGC00495	35.4	epichloecyclins
246	Aspergillus sp. S2111Y	JAMABB010000030.1	91205	109078	RiPP PP	Kexin	FBGC00495	34.5	epichloecyclins
246	Aspergillus sp. PA3604	JAMABJ010000010.1	852800	868855	RiPP PP	Kexin	FBGC00495	36.6	epichloecyclins
246	Aspergillus sp. 2NF922	JAMAAT010000014.1	795546	809831	RiPP PP	Kexin	FBGC00495	33.9	epichloecyclins
246	Aspergillus sp. 2663	WOYA01000035.1	141401	159588	RiPP PP	Kexin	FBGC00495	34.9	epichloecyclins
246	Penicillium fimorum	JAPWDS010000005	2989060	3001811	RiPP PP	Kexin	FBGC00495	35.1	epichloecyclins
246	Aspergillus sp. S2101G	JAMAAX010000016.1	858642	876515	RiPP PP	Kexin	FBGC00495	34.5	epichloecyclins
246	Aspergillus sp. MA 6041	JAMFNV010000022.1	132725	156272	RiPP PP	Kexin	FBGC00495	36.3	epichloecyclins
246	Aspergillus sp. S2111G.1	JAMAAW010000014.1	99532	117138	RiPP PP	Kexin	FBGC00495	35.7	epichloecyclins
246	Aspergillus sp. S3605	JAMAAU010000015.1	833041	850965	RiPP PP	Kexin	FBGC00495	34.5	epichloecyclins
246	Aspergillus sp. PM3601	JAMAAR010000004.1	892276	909904	RiPP PP	Kexin	FBGC00495	35.6	epichloecyclins
246	Aspergillus sp. B3601	JAMAAV010000011.1	803256	817308	RiPP PP	Kexin	FBGC00495	33.9	epichloecyclins
246	Aspergillus sp. B3605	JAMABE010000012.1	796739	820579	RiPP PP	Kexin	FBGC00495	34.6	epichloecyclins
246	Aspergillus bombycis	NW_019170013	338717	346550	RiPP PP	Kexin	FBGC00495	25.5	epichloecyclins
246	Aspergillus sp. S4401N	JALZZH010000020.1	511883	524145	RiPP PP	Kexin	FBGC00495	37.3	epichloecyclins
247	Penicillium thymicola	LACB01000064	15842	61991	PKS-NRPS	C-22 sterol desaturase ERG5; Inosine-5'-monophosphate dehydrogenase	FBGC00181	94.6	pyranonigrin A
247	Aspergillus pseudonomiae	NW_022475994	621029	666221	PKS-NRPS	C-22 sterol desaturase ERG5; Valine--tRNA ligase, mitochondrial	FBGC00413	23.8	ophiobolin K
248	Cordyceps militaris CM01	NW_006271970	3548293	3590951	TC (Class1), PPPS	Homocysteine synthase	FBGC00684	53.8	sporogen AO-1
248	Alternaria brassicicola	PHFN01000022.1	1379560	1416781	TC (Class1)	Homocysteine synthase	FBGC00684	32.8	sporogen AO-1
248	Colletotrichum sp. SAR 10_75	JAKMWT010000019	123982	129251	TC (Class1)	Homocysteine synthase	FBGC00684	22.7	sporogen AO-1
248	Colletotrichum sp. HC292	JABGMY010000085.1	4677	22094	TC (Class1)	Homocysteine synthase	FBGC00684	43.6	sporogen AO-1
248	Colletotrichum theobromicola	JABGLZ010000460.1	36451	65408	TC (Class1)	Homocysteine synthase	FBGC00684	43.6	sporogen AO-1
248	Colletotrichum siamense	NW_023501014	285847	311515	TC (Class1)	Homocysteine synthase	FBGC00684	44.2	sporogen AO-1
248	Colletotrichum cordylinicola	JANVYD010000008.1	218139	247038	TC (Class1)	Homocysteine synthase	FBGC00684	44.3	sporogen AO-1
248	Alternaria solani	CP022028.1	2692298	2712427	TC (Class1)	Homocysteine synthase	FBGC00684	33.1	sporogen AO-1
248	Colletotrichum fructicola	NW_022474281	176853	205297	TC (Class1)	Homocysteine synthase	FBGC00684	33.3	sporogen AO-1
248	Sphaerulina populicola P02.02b	JH792604.1	3989	19272	TC (Class1)	Homocysteine synthase	FBGC00684	33	sporogen AO-1
248	Colletotrichum tropicicola	JAOWMA010000177.1	70471	92456	TC (Class1)	Homocysteine synthase	FBGC00684	35.4	sporogen AO-1
248	Colletotrichum sp. COLG25	VNWT01000075.1	4037762	4055192	TC (Class1)	Homocysteine synthase	FBGC00684	33.5	sporogen AO-1
248	Sarocladium oryzae	BCHE01000017.1	756	23594	TC (Class1)	Homocysteine synthase	FBGC00684	31.4	sporogen AO-1
248	Colletotrichum sp. SAR 10_86	JAKMWW010000104	9429	14702	TC (Class1)	Homocysteine synthase	FBGC00684	23	sporogen AO-1
248	Fusarium sambucinum	LSRD01000113.1	79836	121111	TC (Class1)	Homocysteine synthase	FBGC00684	45.7	sporogen AO-1
248	Colletotrichum endophyticum	JANVYF010000001.1	251163	280031	TC (Class1)	Homocysteine synthase	FBGC00684	33.8	sporogen AO-1
248	Colletotrichum noveboracense	JANUHK010000148	87616	92216	TC (Class1)	Homocysteine synthase	FBGC00684	21.6	sporogen AO-1
248	Colletotrichum asianum	JANVYO010000001.1	8159493	8176917	TC (Class1)	Homocysteine synthase	FBGC00684	43.6	sporogen AO-1
248	Elsinoe arachidis	JAAPAX010000005.1	59577	73349	TC (Class1)	Homocysteine synthase	FBGC00684	42	sporogen AO-1
248	Colletotrichum camelliae	JAELVL010000001.1	218784	245078	TC (Class1)	Homocysteine synthase	FBGC00684	43.5	sporogen AO-1
248	Colletotrichum sp. SAR 10_98	JAKMWY010000078	98204	103473	TC (Class1)	Homocysteine synthase	FBGC00684	22.8	sporogen AO-1
248	Colletotrichum nupharicola	JANUHI010000224	78380	83114	TC (Class1)	Homocysteine synthase	FBGC00684	21.6	sporogen AO-1
249	Fusarium floridanum	NKCL01000034	41550	59296	ICS	C-22 sterol desaturase ERG5	FBGC00413	20.8	ophiobolin K
249	Fusarium kuroshium	NKUJ01000239	37564	55283	ICS	C-22 sterol desaturase ERG5	FBGC00413	20.9	ophiobolin K
249	Nectria sp. FW16.1	JADNRB010000007.1	865497	887657	ICS	C-22 sterol desaturase ERG5	FBGC00413	20.3	ophiobolin K
249	Fusarium duplospermum	NKCI01000402	1163	17522	ICS	C-22 sterol desaturase ERG5	FBGC00413	21.3	ophiobolin K
249	Fusarium haematococcum	WXYL01000164.1	98289	116536	ICS	C-22 sterol desaturase ERG5	FBGC00413	21.2	ophiobolin K
249	Fusarium liriodendri	JALLKD010000108.1	14284	36385	ICS	C-22 sterol desaturase ERG5	FBGC00413	20.7	ophiobolin K
249	Fusarium protoensiforme	JAANQP010000032.1	516179	538454	ICS	C-22 sterol desaturase ERG5	FBGC00413	12.7	ophiobolin K
249	Fusarium drepaniforme	JAALXN010001355.1	8907	26842	ICS	C-22 sterol desaturase ERG5	FBGC00413	21.2	ophiobolin K
249	Fusarium sp. NRRL 66088	JABCKD010000244.1	68116	84363	ICS	C-22 sterol desaturase ERG5	FBGC00413	20.3	ophiobolin K
249	Ascodesmis sphaerospora	JAPPUR010000008.1	403818	426437	ICS	C-22 sterol desaturase ERG5	FBGC00413	20.9	ophiobolin K
249	Fusarium vanettenii 77-13-4	NW_003315855	332733	347397	ICS	C-22 sterol desaturase ERG5	FBGC00413	20.8	ophiobolin K
249	Fusarium euwallaceae	NHTE02000036.1	248942	267069	ICS	C-22 sterol desaturase ERG5	FBGC00413	20.9	ophiobolin K
250	Talaromyces stipitatus ATCC 10500	NW_002990117	3706642	3718287	TC (Class1)	Ribose-phosphate pyrophosphokinase 2; Ribose-phosphate pyrophosphokinase 2; Ribose-phosphate pyrophosphokinase 2	FBGC00163	38.6	brasilane E
250	Talaromyces thailandensis	JACVQZ010000071.1	71793	83925	TC (Class1)	Ribose-phosphate pyrophosphokinase 2	FBGC00163	58.8	brasilane E
250	Talaromyces sp. F3606	JAMAFZ010000003.1	2937695	2949047	TC (Class1)	Ribose-phosphate pyrophosphokinase 2	FBGC00163	60.1	brasilane E
250	Trichocomaceae sp. PB3603	JAMAFY010000005.1	1536296	1547648	TC (Class1)	Ribose-phosphate pyrophosphokinase 2	FBGC00163	60.1	brasilane E
250	Talaromyces sp. P2101	JAMAGD010000047.1	58438	70406	TC (Class1)	Ribose-phosphate pyrophosphokinase 2	FBGC00163	59.9	brasilane E
250	Talaromyces ruber	JAKLMW010000010.1	261246	275481	TC (Class1)	Ribose-phosphate pyrophosphokinase 2	FBGC00163	59.5	brasilane E
250	Talaromyces amestolkiae	NW_024468045	1381270	1395517	TC (Class1)	Ribose-phosphate pyrophosphokinase 2	FBGC00163	58.4	brasilane E
250	Talaromyces purpureogenus	JABUIS010000001.1	2948732	2960703	TC (Class1)	Ribose-phosphate pyrophosphokinase 2	FBGC00163	58.9	brasilane E
250	Talaromyces sp. PH2104	JAMAGA010000030.1	36523	47875	TC (Class1)	Ribose-phosphate pyrophosphokinase 2	FBGC00163	60.1	brasilane E
[truncated: 902 more rows]
